# Supplementary material for: ppGpp influences protein protection, growth and photosynthesis in Phaeodactylum tricornutum
Source: New Phytol. 2021 Mar 19;230(4):1517–32. doi: 10.1111/nph.17286 (PMC8252717; doi:10.1111/nph.17286)
Supplement: Supplementary file 2 — Table S2 List of differentially expressed proteins in SYN lines vs controls. Table S3 Growth and phenotype of SYN cells during prolonged induction. Please note: Wiley Blackwell are not responsible for the content or functionality of any Supporting Information supplied by the authors. Any queries (other than missing material) should be directed to the New Phytologist Central Office. [file NPH-230-1517-s001.xlsx]

## Sheet: Table S2
New Phytologist Supporting Information
Article title: ppGpp influences protein protection, growth and photosynthesis in Phaeodactylum tricornutum
Authors: Luisana Avilan, Regine Lebrun, Carine Puppo, Sylvie Citerne, Stephane Cuiné, Yonghua Li-Beisson, Benoît Menand, Ben Field and Brigitte Gontero
Article acceptance date: 8 February 2021
Table S2. List of differentially expressed proteins in SYN lines versus controls. Proteins were identified by LC MS/MS in SYN (ppGpp) and control lines. All identified proteins are listed in the second sheet, proteins showing differential accumulation in the third sheet, and levels of housekeeping proteins in the fourth sheet.

## Sheet: Identified proteins 
Significant	Significance -log10 p value	Difference -log2(ppGpp- control)	Protein Ids UNIPROT	gene description	gene tag	Peptides	Razor + unique peptides	Unique peptides	Sequence coverage [%]	Unique + razor sequence coverage [%]	Unique sequence coverage [%]	Mol. weight [kDa]	Q-value	Score	Intensity	MS/MS count	control1	control2	control3	control4	control5	control6	ppGpp1	ppGpp2	ppGpp3	ppGpp4	ppGpp5	ppGpp6
+	11.0276	8.83183	B7G195	Predicted protein	PHATRDRAFT_46448	16	16	16	68.7	68.7	68.7	31.711	0	323.31	7640400000	229	21.7423	21.0145	20.805	22.0208	21.4495	21.3816	29.9496	30.037	29.9338	29.9078	30.8426	30.7338
+	10.5049	7.71707	B7G704	Predicted protein	PHATRDRAFT_51134	53	53	52	59.8	59.8	58.9	98.413	0	323.31	2753200000	343	21.4232	20.4876	20.96	21.0067	21.5265	20.7686	28.4447	28.3551	28.4992	28.4669	29.3702	29.3388
+	7.09733	7.15084	B5Y3Y4	HSP20	HSP20 PHATR_54656	10	10	10	60.6	60.6	60.6	24.322	0	263.13	1820000000	105	20.5346	20.6979	20.4058	23.07	20.8926	20.0454	27.7319	27.6851	27.5678	27.6548	28.9824	28.9293
+	7.31329	5.98002	B7FXQ8	Heat shock protein Hsp20	HSP20A PHATRDRAFT_35158	17	17	17	71.2	71.2	71.2	18.4	0	323.31	11363000000	339	24.7468	24.9914	23.8378	23.9966	25.2321	25.3156	30.2898	30.3116	30.0012	30.05	31.6757	31.6722
+	7.38334	5.89755	B7FUC8	Predicted protein	PHATRDRAFT_26173	24	24	24	38.4	38.4	38.4	85.752	0	323.31	880680000	133	21.0016	22.084	21.3132	20.9905	21.2629	19.7181	26.5247	26.7274	26.5562	26.4778	27.7331	27.7366
+	7.03254	5.86217	B7G6X2	Predicted protein	PHATRDRAFT_54892	19	19	19	42.1	42.1	42.1	57.37	0	323.31	2116300000	221	21.4231	21.0118	23.5152	23.1891	22.9767	22.5877	28.379	28.4026	28.6746	28.5727	27.9746	27.8732
+	7.8908	5.45097	B7GAC9	Peptidylprolyl isomerase (EC 5.2.1.8)	PHATRDRAFT_23164	19	19	19	42.3	42.3	42.3	53.936	0	305.74	1146000000	130	22.5195	21.0257	21.429	22.9415	21.9602	22.2449	27.491	27.5133	26.9986	27.3931	27.2804	28.1503
+	6.37029	5.24707	B5Y4C1	Heat shock protein Hsp20	HSP20B PHATR_54150	15	15	15	43	43	43	38.765	0	208.58	566560000	80	20.9868	20.6612	21.948	20.1192	21.3216	21.4224	25.7206	25.8506	25.6144	25.756	27.4911	27.5091
+	9.34162	5.21058	B5Y5I5	Predicted protein	PHATR_25856	52	52	52	49.3	49.3	49.3	111.67	0	323.31	5908900000	560	24.3494	24.8397	25.0229	24.0634	24.6503	24.5278	29.5902	29.5352	29.5517	29.3907	30.3382	30.3112
+	5.87384	5.20068	B7G3Y2	Predicted protein	Hsp70_2 PHATRDRAFT_55890	39	35	35	56.3	51.6	51.6	79.669	0	323.31	1129000000	243	23.5006	22.8389	22.7297	22.59	21.0616	20.2996	27.1595	26.9969	27.4721	27.4037	27.7991	27.3932
+	6.54971	4.9629	B5Y472	Heat shock protein Hsp20	HSP20C PHATR_36981	5	5	5	36.5	36.5	36.5	19.975	0	57.726	508130000	22	21.0511	21.6244	20.7342	21.6411	20.3903	21.3373	25.9359	26.691	25.1411	24.9833	26.9495	26.8552
+	6.8256	4.84485	B7G9Z6	Predicted protein (Fragment)	PHATRDRAFT_15815	8	7	7	13.2	11.5	11.5	66.005	0	172.28	472320000	61	22.3228	21.9401	20.9831	20.3922	20.7866	21.0314	26.352	26.3286	26.5551	26.5299	25.3467	25.4129
+	5.60786	4.71995	B7FSL4	Lon protease homolog, mitochondrial (EC 3.4.21.53)	PHATRDRAFT_18202	28	28	28	33.1	33.1	33.1	97.655	0	143.54	695690000	126	21.6895	20.384	23.7483	22.902	21.6681	21.6132	26.1615	26.6082	26.8674	26.834	26.7312	27.1226
+	6.64062	4.69348	B7G9V1	Predicted protein (Fragment)	PHATRDRAFT_49215	11	11	10	22.3	22.3	19.9	64.367	0	135.4	354740000	83	21.5643	21.5056	21.1183	19.7479	20.8527	20.7739	26.2776	26.3384	25.7596	25.6495	24.8109	24.8874
+	8.11002	4.38081	B7FWZ2	Predicted protein (Fragment)	PHATRDRAFT_11883	11	11	11	40.9	40.9	40.9	38.95	0	77.106	271110000	71	20.9351	21.1943	20.9249	20.5967	20.737	21.819	25.0771	25.1571	25.1232	25.1943	25.9829	25.9572
+	3.97037	4.26464	B7FWB4	Predicted protein	PHATRDRAFT_45053	11	11	11	48.9	48.9	48.9	18.909	0	145.3	1234500000	141	21.3507	21.6389	24.959	25.1609	22.5377	22.9762	26.882	26.8764	27.279	27.2869	27.9382	27.9487
+	3.83524	4.21967	B7GCE9	Protein heat shock protein	HSP70G PHATRDRAFT_49949	18	18	18	19.4	19.4	19.4	103.26	0	293.49	748130000	161	24.7297	24.4953	22.1159	21.6791	21.281	20.828	26.4433	25.9268	26.8439	26.8735	27.1624	27.1971
+	9.13846	3.90506	B7FSN9	Predicted protein	PHATRDRAFT_32803	27	27	27	54.4	54.4	54.4	85.978	0	323.31	850060000	183	23.1406	23.0203	23.2453	23.7058	22.5222	22.8609	26.8716	26.7656	27.0087	26.9557	27.22	27.1039
+	2.62483	3.85304	B7FTV6	Nitrate/nitrite transporter	PHATRDRAFT_26029	10	10	10	23.4	23.4	23.4	51.514	0	49.74	689920000	59	20.182	22.1748	21.3139	20.3734	24.6391	24.7128	26.4791	26.3651	27.1199	27.2663	24.7131	24.5709
+	2.81143	3.80328	B7G3G9	Predicted protein	PHATRDRAFT_21659	4	4	4	27.2	27.2	27.2	15.476	0	15.2	350410000	25	20.552	20.6034	25.7418	21.6211	21.1882	19.6543	25.5779	25.5388	25.4636	25.3151	25.0669	25.2182
+	5.87831	3.76915	B7G5H6	Predicted protein	PHATRDRAFT_47954	7	7	7	26	26	26	35.214	0	198.27	449880000	57	22.4056	22.8317	21.6245	23.0612	21.0815	22.2589	26.1627	25.6737	25.1126	26.5669	26.0762	26.2862
+	2.78801	3.7191	B7FPU3	Predicted protein	PHATRDRAFT_56605	30	30	30	24.9	24.9	24.9	184.29	0	162.96	350190000	90	21.3116	21.3931	20.386	20.6934	21.3122	21.1239	25.3419	25.2046	26.7538	26.7676	22.7767	21.6902
+	5.06978	3.71366	B7FX46	Glyceraldehyde-3-phosphate dehydrogenase	GAPN PHATRDRAFT_54378	16	16	16	36.7	36.7	36.7	64.804	0	169.17	458380000	118	22.2147	22.7199	23.4919	22.9267	20.9668	20.9737	25.633	25.4861	26.0164	25.92	26.3058	26.2143
+	4.99871	3.67946	B7FTY8	Predicted protein	PHATRDRAFT_44398	8	8	8	15.5	15.5	15.5	84.588	0	58.128	148890000	24	21.7278	21.3497	20.4355	18.8815	21.4181	21.0857	24.3384	24.4828	24.8675	24.9954	24.0417	24.2492
+	8.94536	3.65254	B5Y4R1	Predicted protein (Fragment)	PHATR_10319	14	14	14	17.7	17.7	17.7	114.25	0	168.4	222480000	51	21.7953	21.1311	21.5148	21.5736	21.383	20.822	25.058	24.7975	25.2907	25.2832	24.9715	24.7342
+	5.76375	3.56172	B7GDM3	Predicted protein	PHATRDRAFT_41220	3	3	3	7.4	7.4	7.4	46.038	0	15.772	188810000	24	21.8055	22.7547	20.5394	20.6832	20.9597	21.1294	24.5551	24.6511	24.8655	24.7451	25.1864	25.2389
+	4.66117	3.54714	B7GE59	Predicted protein	PHATRDRAFT_50451	13	13	13	21.5	21.5	21.5	74.688	0	184.2	217830000	90	22.1625	21.4144	20.4414	20.1257	22.5226	21.5236	24.6736	24.6387	24.2726	24.3231	25.8224	25.7427
+	9.8333	3.52596	B7FRD4	Predicted protein	PHATRDRAFT_42457	11	11	11	34.2	34.2	34.2	48.908	0	75.198	207150000	57	21.29	21.2001	21.1956	21.7345	21.9924	21.5074	25.0264	24.9717	25.0029	24.9276	25.0595	25.0878
+	5.42009	3.45753	B7G2M8	Predicted protein	PHATRDRAFT_47145	8	8	8	33.3	33.3	33.3	31.281	0	155.8	277510000	58	21.6868	22.0225	21.8016	21.4559	22.17	21.3912	24.9867	24.8211	24.1297	24.7734	26.1831	26.379
+	9.10202	3.40806	B7FVZ2	Predicted protein	PHATRDRAFT_44879	9	9	9	23.5	23.5	23.5	59.601	0	75.231	144060000	36	21.1125	20.9156	21.6053	20.8869	20.797	21.0845	24.0604	24.3471	24.4854	24.668	24.7031	24.5862
+	6.14451	3.40202	B7G3L7	Predicted protein	DYN1 PHATRDRAFT_54751	15	15	15	27	27	27	81.655	0	164.96	212220000	54	21.7506	20.89	22.592	20.9877	21.3776	22.1106	24.6735	24.4235	25.1435	25.2069	25.3628	25.3105
+	3.65172	3.36986	B7G3E0	Predicted protein	PHATRDRAFT_37658	13	13	13	63.1	63.1	63.1	25.515	0	199.19	1053400000	151	25.3059	25.4121	23.7688	24.1679	22.0336	22.1896	27.1115	27.1062	27.3892	27.3123	27.1216	27.0564
+	6.98394	3.36164	B7FUC3	Predicted protein	PHATRDRAFT_11088	12	12	12	12.5	12.5	12.5	122.76	0	98.032	143610000	46	21.7269	21.1059	20.8488	20.1119	21.3068	20.5444	24.2167	24.1297	24.5674	24.6178	24.1649	24.1179
+	5.26254	3.33816	B7FUQ8	Predicted protein	PHATRDRAFT_41850	23	22	22	40.6	38.8	38.8	75.227	0	323.31	296160000	113	21.5356	22.8529	21.4341	21.7739	22.0677	22.2269	24.8341	24.4046	25.0964	25.0449	26.3647	26.1753
+	5.48664	3.32174	B7FRI0	Predicted protein	PHATRDRAFT_42500	9	9	9	29.3	29.3	29.3	38.52	0	225.21	197110000	47	21.3663	21.6753	22.3203	21.8266	21.0495	20.6209	25.6209	25.5353	24.7301	24.5657	24.2161	24.1214
+	2.99923	3.3082	B7FQH4	Calcyclin-binding protein	CacyBP PHATRDRAFT_43058	10	10	10	40.4	40.4	40.4	29.852	0	160.09	396600000	78	21.9495	21.7829	21.9903	23.0839	22.5663	20.7608	24.9078	25.3357	23.5444	23.8294	27.3424	27.0232
+	2.36183	3.27389	B7G3X3	Glutamate dehydrogenase	PHATRDRAFT_13951	15	15	15	44.7	44.7	44.7	49.458	0	119.89	390040000	112	21.0547	20.6763	25.0999	24.9902	20.9658	21.0485	24.9576	25.0237	25.5834	25.648	26.0846	26.1814
+	5.50953	3.25943	B7FUA2	Predicted protein	PHATRDRAFT_44486	9	9	9	11.4	11.4	11.4	90.787	0	50.339	117010000	42	21.3765	19.7985	21.8532	20.0678	20.3453	21.4025	23.8955	23.8521	24.2667	24.203	24.1348	24.0482
+	3.10299	3.18254	B5Y4J0	Predicted protein	PHATR_18473	8	8	8	13.6	13.6	13.6	70.749	0	51.403	444810000	43	20.7808	20.8066	21.1653	25.0882	22.3112	21.7817	24.9088	24.9486	25.3315	25.4428	25.2204	25.1768
	1.06546	3.16634	B7GBK6	Protein fucoxanthin chlorophyll a/c protein	Lhcf11 PHATRDRAFT_51230	7	3	3	48.7	19.3	19.3	21.275	0	262.03	1658100000	91	22.0558	21.1312	20.5372	27.6638	26.2075	21.2432	27.4948	27.6262	27.6496	27.881	26.3597	20.8254
+	6.11499	3.05323	B7GBB3	Predicted protein	PHATRDRAFT_49642	10	10	10	18.9	18.9	18.9	77.824	0	67.65	88333000	37	21.0917	20.3734	21.4459	20.3982	21.0446	20.3107	23.7337	23.4428	23.4805	23.4129	24.4102	24.504
+	3.53521	2.97963	B7G2T9	Carboxy-lyase	PHATRDRAFT_56476	14	14	14	24	24	24	88.335	0	114.1	163860000	54	20.4055	23.6165	22.3733	20.8702	21.8298	20.0786	24.431	24.2712	24.6111	24.6216	24.6018	24.515
+	4.4294	2.97474	B7FWP5	Predicted protein	PHATRDRAFT_19661	25	25	25	66.8	66.8	66.8	34.444	0	323.31	7525400000	398	26.638	26.6061	27.0765	26.9241	27.0813	26.9932	28.9853	28.9132	29.5224	29.4712	31.1295	31.1461
+	5.62364	2.97292	B7G890	Predicted protein	PHATRDRAFT_48751	6	6	6	33.5	33.5	33.5	29.127	0	75.775	100640000	41	20.381	19.9587	21.133	21.1474	22.1505	20.9644	23.9555	24.0572	23.8439	23.8039	23.8245	24.0874
+	5.65656	2.96299	B7FRL0	Anthranilate synthase	PHATRDRAFT_17238	21	21	21	29.9	29.9	29.9	105.06	0	126.86	110350000	67	20.5674	20.6295	20.8285	20.3155	21.3028	22.3314	24.2146	23.9013	24.1201	23.7839	23.8826	23.8504
+	6.41292	2.90664	B7GDV8	Predicted protein (Fragment)	PHATRDRAFT_16827	8	8	8	20.8	20.8	20.8	52.487	0	18.761	105190000	31	20.9739	20.9352	20.9362	22.2542	20.6387	20.8175	24.1353	24.0645	23.6956	23.8418	24.1149	24.1434
+	6.78345	2.86878	B7FRZ1	Predicted protein	PHATRDRAFT_18064	5	5	5	24.8	24.8	24.8	32.699	0	115.45	107770000	27	20.7851	21.303	20.9831	21.6076	21.0847	21.0406	23.6169	23.5567	23.5767	24.4408	24.251	24.5746
+	6.67864	2.8648	B7FPZ1	Predicted protein	PHATRDRAFT_42903	2	2	2	11.9	11.9	11.9	15.89	0	6.3965	198640000	30	21.1814	20.6976	21.9417	21.524	21.6459	21.4949	23.8478	23.8521	24.3309	24.3114	24.7079	24.6243
+	7.33207	2.8307	B7S4A8	GrpE protein, HSP90 cofactor, chloroplast targeted	GrpE PHATRDRAFT_bd1725	5	5	5	18.5	18.5	18.5	35.332	0	111.05	107270000	26	20.5777	21.1916	21.5787	21.5818	20.8436	21.3529	23.6014	24.1764	24.093	23.9136	24.3224	24.0038
+	3.53384	2.83037	B7FQH7	Predicted protein	PHATRDRAFT_43060	3	3	3	36.3	36.3	36.3	14.352	0	14.938	177560000	27	23.1997	21.772	20.9644	20.3405	20.7358	22.8153	24.2442	24.3217	24.0173	23.9754	25.1516	25.0997
+	8.35186	2.8263	B7FVF5	Fumarate reductase flavoprotein (EC 1.3.99.1)	PHATRDRAFT_51720	9	9	9	16	16	16	71.45	0	60.287	88049000	36	21.0919	20.9459	21.2096	20.4207	21.1352	20.9653	23.412	23.6154	23.7383	23.9956	24.0108	23.9545
+	6.16006	2.80611	B7GBB0	Predicted protein	PHATRDRAFT_49639	10	10	10	25.3	25.3	25.3	48.432	0	169.55	163200000	44	22.5141	21.2771	21.5419	22.2925	21.3819	22.0824	24.5234	24.403	24.3164	24.4694	25.1254	25.089
+	4.51095	2.78155	B7FXL7	Predicted protein	PHATRDRAFT_12031	3	3	3	9.1	9.1	9.1	33.631	0	6.3797	94590000	26	20.0306	19.8996	22.0148	20.9253	20.9451	21.4571	23.9523	23.6539	24.1612	24.0715	23.0478	23.075
+	2.0974	2.72201	B7G872	Predicted protein	PHATRDRAFT_48735	2	2	2	4.3	4.3	4.3	84.244	0	75.51	371650000	46	25.0074	25.1999	20.9158	21.7166	21.4882	21.1499	24.9152	25.3387	25.038	24.914	25.7252	25.8785
+	2.51669	2.69118	B7FQL4	Predicted protein	PHATRDRAFT_32237	6	6	6	24.7	24.7	24.7	29.002	0	27.489	251500000	48	22.1822	20.4181	21.4359	22.1691	22.9938	23.1219	23.7977	23.7248	23.9492	23.9958	26.5364	26.4641
+	7.02945	2.67479	B7S452	Precursor of synthase DXS 1-deoxy-d-xylulose-5-phosphate synthase	DXS PHATRDRAFT_bd1689	9	9	9	15.6	15.6	15.6	79.316	0	124.18	98838000	35	21.3105	21.2696	21.2805	20.5697	21.3886	21.542	23.691	23.4017	24.2723	24.2974	23.953	23.7942
+	4.53555	2.63128	B7G5H9	Aspartokinase (EC 2.7.2.4)	PHATRDRAFT_47956	11	11	11	24	24	24	59.439	0	52.634	134440000	42	23.3005	21.7031	21.3116	21.5673	21.2757	20.7083	24.0961	24.0639	24.3083	24.3955	24.4534	24.337
+	2.52934	2.59474	B7GAG7	Predicted protein	PHATRDRAFT_49399	3	3	3	16.7	16.7	16.7	17.569	0	8.0505	281150000	28	21.5335	21.1388	24.1829	24.2221	21.5895	21.1259	25.663	24.3135	24.6899	25.8043	24.3692	24.5213
	1.94319	2.57637	B7G0Q2	Predicted protein	PHATRDRAFT_20677	7	7	7	29.7	29.7	29.7	25.026	0	76.397	587370000	81	23.6974	21.5402	25.6929	25.6378	20.7977	23.762	26.2508	26.1306	26.1761	26.315	25.8924	25.8214
+	5.37125	2.54817	B5Y4T0	Predicted protein	PHATR_18533	2	2	2	14	14	14	19.592	0	16.753	123300000	27	22.1158	21.0217	20.9	21.9997	21.4223	21.3315	23.3028	23.4879	24.3406	24.2403	24.316	24.3923
+	5.09913	2.48721	B7FP05	Xanthine/uracil permease	PHATRDRAFT_17344	4	4	4	6.1	6.1	6.1	59.398	0	17.486	114240000	21	22.2538	20.9224	20.743	21.2561	21.9998	21.7687	24.2188	24.1568	24.0507	24.4559	23.4599	23.525
+	3.82677	2.48515	B7FWW7	Predicted protein	PHATRDRAFT_54365	9	9	9	42.5	42.5	42.5	37.446	0	48.715	101370000	47	22.068	20.7072	20.6588	21.0202	21.5363	21.3457	23.3748	22.4802	23.5134	23.4185	24.8348	24.6255
+	2.4648	2.46494	B5Y3F4	Protoporphyrin IX magnesium chelatase, subunit H	CHLH PHATR_13265	25	25	25	22.8	22.8	22.8	148.01	0	237.83	408640000	130	24.1442	24.059	20.5397	22.0074	23.9838	24.304	25.8538	25.9935	25.8215	25.7304	25.3271	25.1015
+	5.90116	2.42837	B7FYX8	Predicted protein	PHATRDRAFT_35669	4	4	4	27.1	27.1	27.1	20.192	0	20.946	67468000	14	21.1179	20.8382	21.0024	20.6447	21.0696	20.8354	22.8074	22.8248	23.1706	23.2316	23.9825	24.0615
+	3.67101	2.3914	B7FRV0	Predicted protein	PHATRDRAFT_18036	8	8	8	23.9	23.9	23.9	43.857	0	51.057	125310000	39	21.9117	22.5274	23.1317	20.7195	20.4884	21.3558	24.0074	24.0165	24.1999	24.204	24.0944	23.9608
	1.81854	2.36202	B7G6Q2	Predicted protein	PHATRDRAFT_48315	10	10	10	14.6	14.6	14.6	91.982	0	323.31	380740000	54	24.6675	24.6956	20.9533	20.361	23.4608	23.9041	25.5879	25.6391	25.9114	25.8204	24.539	24.7165
+	6.08802	2.31749	B7FTB2	Predicted protein	PHATRDRAFT_43743	4	4	4	26.4	26.4	26.4	21.359	0	59.813	77970000	29	21.0183	20.8507	21.4576	21.8594	21.3115	21.0163	23.2804	23.3813	23.3207	23.3346	23.9842	24.1177
+	2.45112	2.29985	B7G888	Predicted protein	PHATRDRAFT_29824	15	15	15	17	17	17	132.73	0	95.618	187700000	71	24.1437	23.7036	21.8964	20.995	20.4313	21.8501	24.2472	24.2106	24.7124	24.4458	24.6419	24.5613
+	3.84515	2.29421	B7FQL7	Predicted protein	PHATRDRAFT_43097	6	6	6	16.1	16.1	16.1	74.511	0	33.314	96982000	32	22.0266	22.862	20.8326	20.497	20.6326	20.9308	23.4059	23.6075	23.6288	23.7314	23.6338	23.5394
	1.87059	2.29089	B7G824	Aminopeptidase (EC 3.4.11.-)	PHATRDRAFT_29758	13	13	13	17.9	17.9	17.9	99.714	0	136.01	240330000	72	24.171	23.7655	20.9526	21.5225	22.8257	20.4552	24.8285	24.7161	25.6386	25.631	23.6934	22.9303
	1.14399	2.28157	B7FTL9	Predicted protein	PHATRDRAFT_44297	7	7	7	22.8	22.8	22.8	35.322	0	32.793	471070000	26	21.7501	21.9437	26.5052	21.5251	22.1705	21.8353	20.9516	24.8925	25.3868	25.6011	26.3008	26.2865
+	5.07442	2.27167	B7FSD7	Predicted protein (Fragment)	PHATRDRAFT_232	33	33	33	41.5	41.5	41.5	110.08	0	323.31	1163100000	298	25.6245	25.4311	25.0484	25.0198	24.6915	24.0439	26.9324	27.0436	27.0811	27.0092	27.6861	27.7369
+	2.69081	2.25958	B7FU18	Predicted protein	PHATRDRAFT_44423	5	5	5	28.3	28.3	28.3	23.581	0	68.439	339200000	53	23.3138	23.2449	20.623	23.7	24.1941	23.93	25.0432	25.0715	25.4454	25.4134	25.7393	25.8504
+	8.11105	2.2542	B7GEF7	Heat shock protein Hsp90	HSP90 PHATRDRAFT_55215	46	46	46	65.3	65.3	65.3	87.482	0	323.31	3552600000	502	26.8292	26.7841	26.3425	26.3083	26.7098	26.7738	28.7517	28.698	28.7521	28.7768	29.1575	29.1367
+	2.52367	2.2475	B7G5M3	Alanine--tRNA ligase (EC 6.1.1.7) (Alanyl-tRNA synthetase) (AlaRS)	PHATRDRAFT_47999	20	20	20	28	28	28	105.2	0	323.31	567250000	150	25.6399	25.5654	22.8049	23.534	22.9905	22.5958	26.0876	26.3617	26.3519	26.1973	25.944	25.673
+	5.7925	2.24044	B5Y5R0	Predicted protein	PHATR_18793	19	19	19	29.9	29.9	29.9	84.458	0	217.54	901780000	165	24.7894	24.4432	24.6571	24.4131	24.8737	24.6892	26.6096	26.5906	26.4997	26.5073	27.5239	27.5772
+	3.78945	2.23241	B7FTR6	Predicted protein (Fragment)	PHATRDRAFT_11014	19	19	19	34.4	34.4	34.4	73.159	0	100.73	721610000	115	23.6819	23.969	25.5215	25.341	23.7666	23.4103	26.3562	26.1714	26.7157	26.505	26.6982	26.6382
+	6.86224	2.18079	B7FT10	Predicted protein	PHATRDRAFT_43657	7	7	7	26.1	26.1	26.1	45.4	0	323.31	1491000000	144	25.493	25.4409	25.2769	25.308	25.4721	25.5408	27.344	27.3543	27.5052	27.2127	28.0585	28.1416
+	3.14228	2.16993	B5Y3P1	Predicted protein	PHATR_50996	17	17	17	38.9	38.9	38.9	48.187	0	283.45	401130000	105	22.9116	22.9226	23.4827	23.4387	23.6585	23.8113	24.8468	24.8392	24.9476	24.8445	26.9168	26.8501
	1.81515	2.14816	B7G5Z2	Predicted protein	PHATRDRAFT_48094	12	12	12	28	28	28	56.198	0	287.12	650870000	86	24.3456	20.7342	24.9712	24.4983	25.224	25.1132	26.1366	26.0324	25.5877	26.024	27.0241	26.9706
+	4.91579	2.14168	B7GAT6	Predicted protein (Fragment)	PHATRDRAFT_15948	6	6	6	21.4	21.4	21.4	27.739	0	66.928	87381000	24	21.8097	21.308	20.6834	21.7218	20.8064	22.0957	23.4293	23.5781	23.985	23.8622	23.1736	23.2468
+	3.74469	2.13865	B7GAX8	ADP,ATP carrier protein	NTT1 PHATRDRAFT_49533	8	8	8	16.7	16.7	16.7	65.753	0	34.235	143730000	49	22.6584	22.7531	21.9595	21.8205	22.4236	20.5936	23.622	23.6315	24.3262	24.4249	24.6012	24.435
+	4.83269	2.13002	B7FRR1	Ubiquitin carboxyl-terminal hydrolase (EC 3.4.19.12)	PHATRDRAFT_18008	9	9	9	13.2	13.2	13.2	91.664	0	44.881	69048000	25	21.4889	22.0777	21.2899	21.619	20.9041	20.1751	23.345	23.1976	23.3785	23.3873	23.431	23.5954
+	4.87478	2.11058	B7G007	Predicted protein	PHATRDRAFT_46086	7	7	7	14.3	14.3	14.3	78.409	0	45.931	72831000	28	20.9707	22.2862	21.5494	20.62	21.7914	21.257	23.2843	23.1497	23.7806	23.8497	23.4838	23.59
	1.48284	2.11049	B5Y501	Predicted protein	PHATR_18585	7	7	7	32.9	32.9	32.9	16.955	0	24.512	233700000	45	21.082	20.6787	24.2635	24.4298	20.3683	24.6144	25.085	25.1117	24.2542	24.2819	24.6474	24.7194
+	7.94526	2.10622	B7FZE1	Precursor of dehydrogenase pyruvate dehydrogenase E1, alpha and beta subunits	PDH1 PHATRDRAFT_20360	26	26	26	40.4	40.4	40.4	87.796	0	234.51	1347400000	189	25.3244	25.373	24.9745	25.0668	25.631	25.6159	27.3356	27.3295	27.6187	27.6139	27.3883	27.3368
+	2.46333	2.08459	B7FV10	1-hydroxy-2-methyl-2-(E)-butenyl-4-diphosphate synthase	HDS PHATRDRAFT_44955	22	22	22	38.2	38.2	38.2	82.86	0	247.36	615210000	162	25.1878	25.2334	22.3301	22.5183	24.7335	24.7368	26.1706	26.0774	26.3764	26.3598	26.0901	26.173
	1.77285	2.05477	B7FPK3	Predicted protein	PHATRDRAFT_17519	8	8	8	56.6	56.6	56.6	16.183	0	43.05	332440000	76	24.3224	24.1843	20.4441	21.9965	23.4126	23.5371	25.1374	25.0067	26.0348	26.0768	24.0309	23.9391
	1.92174	2.04757	B7FRB6	Predicted protein	PHATRDRAFT_31433	13	13	12	20.1	20.1	18.6	70.846	0	146.7	736430000	110	22.8368	23.7123	26.2715	26.2524	23.298	23.03	26.2786	26.3197	26.6082	26.7216	25.9041	25.8543
+	4.5681	2.02002	B7FXM4	Predicted protein (Fragment)	myoC3 PHATRDRAFT_51848	11	11	11	12.6	12.6	12.6	142.39	0	57.282	44745000	36	19.8808	21.5517	20.9134	20.3277	21.1491	21.005	22.454	22.4058	23.0859	23.144	22.8879	22.9702
+	3.04016	2.01947	B7FRU0	Predicted protein	PHATRDRAFT_43309	3	3	3	6.2	6.2	6.2	50.006	0	5.7469	52299000	11	20.3807	20.2842	19.8449	21.9925	21.1954	21.5508	23.1697	23.1448	22.905	22.8144	23.6537	21.6777
	1.10733	2.004	B7FTA2	Mg-protoporphyrin IX chelatase (EC 6.6.1.1)	PHATRDRAFT_50740	13	13	13	24	24	24	86.571	0	218.58	377260000	81	25.2942	25.3907	21.898	21.0805	20.2082	25.8148	25.3806	25.3041	25.4186	25.4744	25.0603	25.0723
	3.11488	1.99055	B7S4K7	VWFA domain-containing protein (Fragment)	PHATRDRAFT_bd1540	6	5	5	29.7	24	24	27.24	0	13.608	52893000	13	21.2955	21.0681	20.6688	20.6614	21.0301	20.3851	23.9389	23.8592	22.7273	22.9531	21.4773	22.0966
	4.30643	1.98524	B7FQ44	Predicted protein	PHATRDRAFT_42949	12	12	12	66.7	66.7	66.7	17.71	0	280.68	996430000	152	24.7525	24.6882	25.6395	25.7798	24.1597	24.5235	27.3163	27.3013	26.8012	26.7769	26.6691	26.5898
	4.87133	1.97839	B7FXB1	Predicted protein	PHATRDRAFT_19805	15	15	15	54.8	54.8	54.8	30.972	0	119.9	811420000	88	23.9449	24.7493	25.2183	25.4016	24.4756	24.262	26.9294	26.9628	26.4086	26.7138	26.4086	26.4988
	10.0619	1.97724	B7G8H7	Predicted protein	PHATRDRAFT_29885	16	16	16	54.5	54.5	54.5	35.988	0	194.71	1531500000	154	25.5266	25.5758	25.5739	25.5856	25.4609	25.5631	27.3281	27.381	27.7563	27.6885	27.4858	27.5097
	3.20579	1.97179	B7G9J8	Predicted protein	PHATRDRAFT_49120	9	9	9	37.4	37.4	37.4	28.812	0	129.72	275660000	62	24.1686	23.0748	23.3276	23.3239	21.6354	22.8413	24.6294	24.5153	24.8006	24.9951	25.9532	25.3088
	6.62762	1.95872	B7FZC3	Glutathione reductase (EC 1.8.1.7)	Gsr_2 PHATRDRAFT_35819	15	15	15	33.7	33.7	33.7	53.503	0	306.94	1078000000	122	25.1195	24.8067	25.3342	25.0191	25.2845	25.2872	26.7876	26.7429	27.0285	27.043	27.4643	27.5372
	5.85464	1.91545	B7GCY3	Lut1-1	LUT1-1 PHATRDRAFT_50101	7	7	7	14.7	14.7	14.7	60.696	0	43.191	104020000	37	21.6776	22.1245	21.1826	22.2007	22.3329	22.2087	23.9782	23.8766	23.9692	24.0007	23.6638	23.7311
	12.3263	1.91419	B7GDN1	Predicted protein (Fragment)	PHATRDRAFT_16786	35	34	34	51.5	51.5	51.5	81.73	0	323.31	4347400000	609	27.1923	27.1567	27.1419	27.1185	27.0738	27.1041	28.9302	28.9301	29.1265	29.0954	29.1148	29.0754
	3.19929	1.91383	B7FXM5	Predicted protein (Fragment)	PHATRDRAFT_12004	11	11	11	89.6	89.6	89.6	10.364	0	321.52	1949100000	204	25.4277	25.2314	26.4937	26.5613	25.8265	25.7557	27.2557	27.307	27.2719	27.3188	28.878	28.7478
	2.65287	1.8915	B7FX58	Predicted protein	PHATRDRAFT_19761	27	27	27	46.7	46.7	46.7	78.802	0	226.38	731830000	155	24.4887	25.0675	25.538	25.2825	23.9984	22.8954	26.0117	25.934	25.964	26.4409	27.1319	27.1369
	1.42632	1.88827	B7G7F1	Predicted protein	PHATRDRAFT_48699	3	3	3	14.7	14.7	14.7	24.7	0	110.67	318630000	46	21.0727	20.4796	24.1945	24.0959	24.6669	24.6955	25.2787	25.3952	25.27	25.2163	24.6674	24.707
	2.3815	1.86732	B7GCT6	Glutamyl-trna synthase (Fragment)	GluRS_2 PHATRDRAFT_52655	12	12	12	19.2	19.2	19.2	99.369	0	49.747	126110000	67	23.2362	23.8278	21.1867	20.977	21.1633	21.8774	24.1114	24.0302	24.0352	24.1749	23.6009	23.5197
	3.18372	1.84921	B7G4U8	Protein fucoxanthin chlorophyll a/c protein	Lhcr6 PHATRDRAFT_56319	6	6	6	34.2	34.2	34.2	27.931	0	79.765	169830000	44	22.5552	22.291	23.5797	23.2857	22.1302	21.2504	24.3692	24.8052	24.5728	24.6758	23.9341	23.8304
	4.81117	1.84717	B7FRF4	Predicted protein	PHATRDRAFT_17198	11	11	11	13.2	13.2	13.2	117.34	0	42.85	144440000	78	22.353	22.9261	22.3185	22.7596	21.4993	21.7997	23.9888	23.892	24.4643	24.175	24.0178	24.2014
	6.08349	1.8459	B7FQF2	Predicted protein	PHATRDRAFT_43041	11	11	11	42.9	42.9	42.9	28.207	0	86.114	1007100000	168	25.2823	25.1171	25.1758	25.0892	24.7245	24.9299	26.5478	26.5625	26.7889	26.7745	27.3806	27.3399
	4.85785	1.83991	B7G6C4	Predicted protein	PHATRDRAFT_48208	6	6	6	16.9	16.9	16.9	56.675	0	15.784	45008000	23	21.1685	20.8158	21.221	21.7476	20.3525	20.2835	22.759	22.779	22.5529	22.8006	22.8165	22.9205
	3.89246	1.83244	B7GE61	Heat shock protein Hsp70	HSP70F PHATRDRAFT_41417	35	35	35	46.4	46.4	46.4	91.651	0	323.31	2239800000	348	27.0931	26.9515	26.4377	26.3025	25.2774	25.5008	28.125	28.144	28.0315	28.0312	28.206	28.0199
	2.44398	1.82464	B7G0L4	Predicted protein	PHATRDRAFT_27757	28	28	28	45.7	45.7	45.7	68.433	0	323.31	1959900000	272	26.8246	26.7581	24.1317	24.9887	26.6271	26.773	27.899	27.8345	28.0558	28.0772	27.565	27.6196
	4.71466	1.82237	B7G0B1	Cystathionine beta-synthase (EC 4.2.1.22)	Cbs PHATRDRAFT_42003	9	9	9	26	26	26	50.847	0	26.221	59506000	25	21.2855	21.3094	21.1311	21.5632	22.4146	20.668	23.1514	23.2252	23.0616	23.1932	23.3525	23.3222
	1.49375	1.81975	B7FZS9	Coatomer subunit beta'	COPbeta2 PHATRDRAFT_27518	15	15	15	20	20	20	105.92	0	89.675	238650000	80	24.0197	24.0503	21.5948	22.5246	21.4107	21.7149	24.4959	24.6166	25.8713	25.619	22.7859	22.8449
	3.59157	1.81574	B7FU28	Predicted protein	PHATRDRAFT_44430	4	4	4	24.2	24.2	24.2	28.779	0	57.07	55960000	33	20.3316	21.5402	20.8434	20.2346	21.5796	22.2439	22.8424	22.9872	23.1258	23.1124	22.842	22.7578
	4.08127	1.80603	B5Y5K9	5'-Nucleotidase or metallophosphoesterase (EC 3.1.3.5)	PHATR_44174	2	2	2	1.7	1.7	1.7	152.68	0	20.04	62207000	20	20.3292	22.1437	22.0475	21.2486	21.661	21.0637	23.1851	23.0459	23.3855	23.3985	23.1919	23.1231
	6.99739	1.79619	B5Y3K6	Predicted protein	PHATR_46721	13	13	13	51.1	51.1	51.1	34.749	0	323.31	3167200000	282	26.9199	27.139	26.9502	26.8182	26.5535	26.324	28.4219	28.3946	28.6546	28.7302	28.684	28.5966
	1.88302	1.78764	B7FU88	p2B, P type ATPase	ATPase1-2B PHATRDRAFT_44474	13	13	13	14.7	14.7	14.7	119.53	0	57.153	101210000	51	23.2591	23.1282	21.8475	20.8918	22.4674	19.5065	23.4798	23.555	23.9005	23.8206	23.5949	23.4757
	4.25173	1.78657	B7GCT9	ATP-dependent Clp protease proteolytic subunit (EC 3.4.21.92)	PHATRDRAFT_40933	4	4	4	37.8	37.8	37.8	20.6	0	65.666	57180000	31	20.4647	21.6642	20.6581	21.1577	21.28	21.6131	22.4432	22.4211	22.9254	22.962	23.3554	23.4502
	1.29584	1.78172	B7FVY3	Predicted protein	PHATRDRAFT_19413	2	2	2	31.9	31.9	31.9	8.0664	0	21.035	143700000	50	20.9258	20.3193	23.8242	23.8352	20.6126	20.313	24.0908	24.1024	23.7785	23.8515	23.0964	21.6008
	5.98547	1.76631	B7FPZ8	Predicted protein	PHATRDRAFT_24772	19	19	19	32.1	32.1	32.1	86.655	0	291.61	769440000	196	25.1887	24.8498	24.8498	24.8709	24.2743	24.2019	26.4947	26.4999	26.5838	26.6598	26.3135	26.2817
	2.77529	1.75204	B7G341	Predicted protein	PHATRDRAFT_21548	22	22	22	20.2	20.2	20.2	148.07	0	234.5	246820000	118	22.8445	23.5833	23.4672	23.4448	21.4326	22.5296	24.4942	24.4709	25.3556	25.3483	24.113	24.0324
	2.6801	1.74655	B7FP49	Protein transport protein SEC23	Sec23 PHATRDRAFT_42673	9	9	9	17.7	17.7	17.7	83.943	0	204.6	99254000	49	21.0359	20.3784	22.7882	22.8949	22.213	21.58	23.5218	23.392	23.8876	23.9243	23.2229	23.421
	2.03699	1.74581	A0T0C8	Ferredoxin	petF	2	2	2	46.5	46.5	46.5	10.848	0	96.02	254140000	42	24.1232	24.0765	24.3487	21.6665	21.39	23.0316	24.4514	25.1126	24.9639	24.9043	24.7087	24.9704
	4.8316	1.74111	B7GES3	Predicted protein	PHATRDRAFT_55230	48	48	47	52.3	52.3	52.3	80.548	0	323.31	19332000000	1122	28.902	28.777	29.852	29.892	29.6635	29.6662	30.9947	30.9726	31.1251	31.1016	31.5311	31.4741
	3.24784	1.73382	B7FXG0	Predicted protein	PHATRDRAFT_45371	5	5	5	20.1	20.1	20.1	40.965	0	56.851	99745000	27	22.1115	22.2388	22.3685	20.7954	23.0243	21.084	23.513	23.4497	23.6851	23.6858	23.8677	23.8241
	2.9261	1.72515	B7FSS5	3-phosphoshikimate 1-carboxyvinyltransferase	EPSPsy PHATRDRAFT_18246	5	5	5	12.6	12.6	12.6	50.855	0	16.877	53960000	32	20.543	20.8785	21.4094	21.204	22.4649	20.5895	22.9353	23.0982	23.29	23.5092	22.866	21.7418
	1.36363	1.70666	B7GEA6	Predicted protein	PHATRDRAFT_50500	5	5	5	23.5	23.5	23.5	39.199	0	87.124	138130000	48	21.5147	20.8957	24.3202	24.3111	20.5733	20.7847	23.5244	23.3087	24.2168	24.191	23.7617	23.637
	4.88164	1.69945	B7G7L6	Thioredoxin h	Trx-h2 PHATRDRAFT_48539	6	6	6	41.8	41.8	41.8	17.538	0	79.55	845360000	65	25.0779	25.5813	24.8381	24.9839	24.759	24.1822	26.3805	26.4767	26.8731	26.8971	26.7175	26.274
	5.76044	1.69148	B7FWC4	Predicted protein	PHATRDRAFT_11673	13	13	13	41.4	41.4	41.4	31.895	0	287	1523300000	206	25.7933	25.5262	26.257	26.2205	25.517	25.5804	27.7695	27.7923	27.529	27.4429	27.2028	27.3068
	1.84524	1.6731	B7G5I5	Predicted protein	PHATRDRAFT_47962	9	9	9	38.1	38.1	38.1	29.131	0	56.497	309100000	67	22.9189	23.2901	23.1201	23.2017	23.4598	23.5236	24.566	24.4087	23.6862	23.6465	26.5738	26.6716
	4.39005	1.67262	B7FRJ9	Phospho-2-dehydro-3-deoxyheptonate aldolase (EC 2.5.1.54)	AroA PHATRDRAFT_24353	11	11	11	26	26	26	55.767	0	193.77	865970000	115	25.5779	25.6374	24.3428	24.2919	25.1199	25.2343	26.6859	26.627	26.767	26.6984	26.7704	26.6913
	1.59663	1.66817	B7FYK5	Predicted protein	PHATRDRAFT_45701	10	10	10	23.2	23.2	23.2	48.671	0	73.889	262370000	63	23.9657	23.9777	20.4377	22.6106	24.4049	24.1814	24.7613	24.6295	24.7755	24.742	25.22	25.4588
	5.53503	1.66766	B7G0B2	Homeobox protein (Fragment)	PHATRDRAFT_20547	20	20	20	43.8	43.8	43.8	59.845	0	323.31	3006900000	317	27.2774	27.3354	26.5127	26.4551	26.7563	26.7038	28.2489	28.2589	28.5261	28.544	28.7686	28.7004
	3.19772	1.66696	B7FZJ4	Predicted protein	PHATRDRAFT_50914	9	9	9	27.8	27.8	27.8	43.01	0	58.556	114360000	54	22.559	21.2563	22.4734	22.4038	22.4788	20.9599	23.3419	23.0176	23.7123	23.8947	24.0449	24.1217
	3.62597	1.65893	B7G468	Predicted protein	PHATRDRAFT_47589	11	11	11	33.9	33.9	33.9	46.225	0	124.33	399570000	79	23.951	23.6559	23.6711	23.5374	24.3815	24.2399	25.1824	25.1569	25.1387	25.1238	26.3782	26.4105
	2.21731	1.65815	B7G8H4	Predicted protein	PHATRDRAFT_54954	8	8	8	23.4	23.4	23.4	53.901	0	184.2	128760000	51	20.6712	23.645	23.261	22.7757	21.5087	21.5775	23.7152	23.8458	23.7656	23.8826	24.0669	24.1119
	4.41879	1.63985	B7G0M8	Predicted protein (Fragment)	PHATRDRAFT_12925	5	5	5	22	22	22	27.367	0	28.508	50367000	20	21.771	20.5835	20.9854	22.0317	21.1642	21.0175	22.8748	22.7226	23.174	23.0941	22.6726	22.8543
	6.44338	1.63494	B5Y5F7	Predicted protein	PHATR_33493	6	6	6	10.1	10.1	10.1	78.063	0	16.938	46994000	19	20.9509	20.9715	21.673	21.2302	21.1152	21.4431	22.7682	22.7894	23.0268	23.1296	22.8812	22.5983
	2.19131	1.6296	B7G9D4	Predicted protein	PHATRDRAFT_49064	6	6	6	8.9	8.9	8.9	84.434	0	14.999	60569000	31	21.164	20.5016	21.466	21.9426	21.6502	20.817	23.2092	23.5171	23.544	23.6326	22.4365	20.9795
	8.33334	1.62428	B5Y5F3	Predicted protein	PHATR_54197	12	12	12	34.2	34.2	34.2	37.749	0	323.31	1242700000	178	25.7028	25.8521	25.312	25.4043	25.7063	25.698	27.2506	27.2206	27.2853	27.3034	27.1428	27.2186
	4.13278	1.61183	B7FQI2	Predicted protein	PHATRDRAFT_41702	13	13	13	30	30	30	71.653	0	125.13	426280000	99	24.4959	24.2684	23.2747	23.4392	24.4793	24.4844	25.9584	25.5955	25.2626	25.7649	25.7237	25.808
	1.06077	1.58988	B7GC30	Phospholipid scramblase	PLS1 PHATRDRAFT_55111	5	5	5	32.8	32.8	32.8	28.013	0	85.178	286580000	53	24.3392	24.4442	24.3406	24.6592	20.2177	21.1042	25.0936	25.3189	25.2015	24.8031	23.9726	24.2546
	2.24582	1.57461	B7G3Z1	Ubiquitin-activating enzyme E1, protein 2	hUba1 PHATRDRAFT_54754	16	16	16	19.8	19.8	19.8	116.12	0	82.038	190850000	69	23.3994	23.4202	23.4998	23.2437	20.6862	23.0326	24.7473	24.5342	24.4608	24.3502	24.3117	24.3255
	2.92088	1.57202	B7FSG9	Predicted protein (Fragment)	PHATRDRAFT_25298	6	6	6	12.7	12.7	12.7	55.88	0	41.257	80087000	30	22.2958	21.9492	21.7355	22.0461	20.8094	22.1705	23.4171	23.2707	22.7515	22.6278	24.1852	24.1862
	0.97822	1.56561	B7GCP8	Predicted protein	PHATRDRAFT_23687	5	5	5	26.4	26.4	26.4	11.861	0	7.2404	736550000	55	25.0521	20.3772	25.6369	25.5203	25.6919	25.7998	26.389	26.3533	26.5712	26.5447	25.797	25.8166
	1.70151	1.55581	B7FNY3	40S ribosomal protein S4	PHATRDRAFT_17324	8	8	8	24.9	24.9	24.9	29.434	0	24.31	340430000	53	24.314	21.1085	23.8988	24.0741	24.3135	24.7213	25.254	25.7704	25.4328	25.6452	24.855	24.8076
	4.18133	1.55301	B7GEF3	Translocator of the inner chloroplast envelope membrane 110k	Tic110 PHATRDRAFT_50540	39	39	39	40.1	40.1	40.1	128.33	0	323.31	1113400000	259	26.029	26.1144	25.0259	24.6753	25.1394	25.4771	27.1483	26.9819	26.9454	26.9191	26.9272	26.8573
	1.73346	1.53106	B7G5Z3	Predicted protein	PHATRDRAFT_29309	13	13	13	24.3	24.3	24.3	94.633	0	93.424	115420000	51	21.3624	22.7428	23.4034	23.2953	20.9944	20.7054	23.8876	23.7962	24.1088	24.0928	23.0756	22.729
	3.61765	1.52434	B7G1T3	Predicted protein	sCdc48 PHATRDRAFT_50978	12	11	11	16.8	15.5	15.5	100.18	0	85.654	132310000	69	22.9356	22.9566	21.7247	21.6865	22.481	22.7344	23.7899	23.5224	24.0563	23.8332	24.5368	23.9262
	4.31512	1.48385	B7FQK1	Predicted protein (Fragment)	PHATRDRAFT_9316	6	6	6	21.6	21.6	21.6	35.217	0	16.582	69584000	34	21.4563	21.8471	21.812	22.0632	20.8232	22.189	23.3344	23.3444	23.2072	23.303	23.0788	22.826
	2.76163	1.48243	B7G8U4	Predicted protein	PHATRDRAFT_42255	7	7	7	31.8	31.8	31.8	38.854	0	80.454	55218000	46	21.2563	20.3863	21.4332	22.2605	20.9944	22.7012	22.7917	23.1164	23.0957	23.0737	22.8416	23.0073
	1.49208	1.46434	B7GBX2	Predicted protein	PHATRDRAFT_23497	17	17	17	12.8	12.8	12.8	208.08	0	321.86	384710000	91	23.792	23.5449	24.1457	23.6543	23.3127	23.2383	25.6051	25.243	26.5099	26.209	24.1399	22.767
	1.747	1.43073	B7FTI0	Predicted protein	PHATRDRAFT_33660	12	12	12	48.2	48.2	48.2	27.837	0	248.2	1026400000	109	25.87	25.7278	23.7608	24.0429	26.1672	26.2585	26.8435	26.7057	27.2749	27.3908	26.1454	26.0513
	1.25122	1.41927	B7FQE5	Predicted protein	PHATRDRAFT_17772	15	15	15	15.7	15.7	15.7	143.15	0	57.268	87497000	47	21.2011	20.2051	22.2263	22.2437	22.2244	21.3954	23.6126	23.4149	24.204	24.0228	22.1863	20.5708
	2.67506	1.41283	B7FRY8	Predicted protein	PHATRDRAFT_43352	2	2	2	7.8	7.8	7.8	39.1	0	42.02	53875000	15	21.0903	21.0557	21.415	21.748	21.2592	21.5146	21.1703	22.91	23.2034	23.2132	23.25	22.813
	2.34924	1.40693	B5Y3F1	Predicted protein	PHATR_46676	13	13	13	10.5	10.5	10.5	158.38	0	38.859	48322000	43	20.4618	21.0115	20.9687	22.6534	21.5662	21.1021	22.0914	22.0377	23.2338	23.3511	22.9717	22.5195
	1.44216	1.37505	B7GD72	Predicted protein	PHATRDRAFT_50175	9	9	9	15.7	15.7	15.7	92.22	0	40.669	51162000	41	21.4673	19.6656	21.7045	20.6255	21.6212	21.5197	22.2895	21.7305	21.212	21.8993	23.6334	24.0893
	1.74094	1.3724	B7FY80	Predicted protein	PHATRDRAFT_56608	10	10	10	29.3	29.3	29.3	47.327	0	108.99	147660000	48	23.2539	20.2789	22.8328	22.7005	23.3481	23.3844	23.9745	23.8458	24.0728	23.9297	24.1212	24.0891
	2.48085	1.36629	B7G9Q1	Glutathione reductase (EC 1.8.1.7)	Gsr_1 PHATRDRAFT_49167	6	6	6	14.4	14.4	14.4	54.244	0	50.931	46737000	16	21.6836	20.7625	21.7312	21.3458	20.8284	19.9408	22.0392	21.6021	22.7724	22.927	22.9314	22.2177
	2.72296	1.36064	B7FUT6	Uroporphyrinogen decarboxylase (EC 4.1.1.37)	HemE_2 PHATRDRAFT_19188	7	7	7	23.2	23.2	23.2	45.351	0	41.242	669830000	68	25.4776	25.3421	23.9916	23.8494	25.3725	25.4727	26.088	26.1792	26.2459	26.1437	26.459	26.5539
	6.09397	1.36045	B7FVZ8	Predicted protein (Fragment)	PHATRDRAFT_7639	4	4	4	31.5	31.5	31.5	13.417	0	22.486	228980000	44	23.6403	23.5272	23.1736	23.0674	23.4591	23.4366	24.5351	24.4786	24.7208	24.7497	25.03	24.9526
	1.85935	1.3381	B7GEL1	Predicted protein	PHATRDRAFT_50588	4	4	4	7.6	7.6	7.6	79.289	0	45.41	139800000	27	20.801	21.9122	23.533	23.4326	22.3344	23.2431	23.6908	24.1111	23.8732	24.18	23.9152	23.5146
	2.13478	1.32486	B7FYH6	GrpE protein homolog	PHATRDRAFT_12188	5	5	5	37	37	37	11.347	0	17.662	54316000	28	20.6496	20.6207	21.092	21.0787	22.0856	21.4451	21.2468	22.8647	21.7975	23.3922	22.8192	22.8004
	1.84284	1.32188	B5Y5I4	Predicted protein	PHATR_44153	5	5	5	13.2	13.2	13.2	55.118	0	7.9662	62311000	22	21.8423	21.6461	21.6848	20.8859	22.0081	20.6257	23.0511	22.6804	20.9789	23.2212	23.7173	22.9754
	3.73193	1.3117	B5Y3U9	Predicted protein	rpl2 PHATR_28234	6	6	6	23.3	23.3	23.3	27.823	0	152.42	902870000	62	25.3119	24.9628	24.9252	25.0524	25.8933	25.9602	26.8535	26.7836	26.8997	26.8965	26.3241	26.2186
	3.13076	1.30845	B7FY07	Predicted protein	PHATRDRAFT_45535	9	9	9	15.9	15.9	15.9	92.236	0	39.362	72632000	50	21.9295	22.1381	22.1483	21.9446	21.4375	20.4929	22.6678	22.8869	23.2587	23.1467	23.0257	22.9556
	4.74855	1.3075	B7G3C1	Triosephosphate isomerase (EC 5.3.1.1)	TIM_1 PHATRDRAFT_54738	9	9	9	44.8	44.8	44.8	28.511	0	111.85	628190000	71	24.4304	24.3897	24.9963	25.0042	25.3002	25.0261	26.0803	26.0676	26.0093	25.995	26.508	26.3316
	4.47404	1.30354	B7FUB7	ER luminal binding protein	BiP PHATRDRAFT_54246	48	48	2	59.2	59.2	4.1	72.265	0	323.31	15589000000	1227	29.3796	29.3758	29.4181	29.449	29.5432	29.5768	30.5143	30.4864	30.4472	30.4536	31.3407	31.3217
	3.38776	1.30248	B7G3Y1	Predicted protein	PHATRDRAFT_21513	13	13	13	17.5	17.5	17.5	116.17	0	106.58	92198000	52	22.7076	23.0679	21.9525	21.92	22.4147	21.4091	23.5986	23.6974	23.388	23.4636	23.6791	23.46
	1.09347	1.3019	B7G7A5	Coproporphyrinogen III oxidase	HemF_1 PHATRDRAFT_15068	5	5	5	26.6	26.6	26.6	34.819	0	52.262	130190000	22	20.7329	23.8893	22.4345	21.8834	20.2543	24.2535	23.6014	23.9413	23.5552	23.5087	23.1629	23.4898
	3.92265	1.29589	B7FQ80	Predicted protein	PHATRDRAFT_42980	7	7	7	8	8	8	104.03	0	13.872	40618000	27	21.6384	21.4521	21.8017	20.3898	21.3637	21.2416	22.5174	22.3595	22.7664	22.5259	22.7641	22.7293
	1.24463	1.29414	B7GBQ0	Predicted protein (Fragment)	PHATRDRAFT_16243	3	3	3	41.8	41.8	41.8	10.115	0	55.107	95712000	26	20.5938	21.7905	23.164	22.4262	21.2615	21.5937	23.9875	23.11	24.1706	23.9869	21.7108	21.6286
	3.761	1.29116	B7FPY8	Predicted protein	Hsp70_1 dnaK PHATRDRAFT_17633	53	53	53	69.8	69.8	69.8	72.737	0	323.31	12089000000	1149	29.0397	28.9618	29.1994	29.198	29.1631	29.0498	29.96	30.0024	30.1102	30.1247	31.103	31.0585
	2.01253	1.29084	B7G155	Predicted protein (Fragment)	PHATRDRAFT_13154	24	24	24	36.8	36.8	36.8	95.813	0	323.31	698910000	187	25.1274	25.2535	24.951	24.7918	24.4204	24.2201	26.2817	26.3406	26.9039	27.0236	24.9127	25.0468
	3.46946	1.28628	B7G805	Predicted protein (Fragment)	PHATRDRAFT_15180	5	5	5	16.5	16.5	16.5	34.054	0	64.156	45072000	32	21.2665	21.2165	21.6909	21.7848	20.2842	20.9582	22.2663	22.2603	22.7424	22.7629	22.33	22.5568
	2.31879	1.2825	B7FZ76	Predicted protein	PHATRDRAFT_45935	8	8	8	16.2	16.2	16.2	56.989	0	91.18	180250000	81	22.8674	22.7188	23.4197	23.5048	22.7129	21.1876	23.6831	23.8123	23.9212	24.1115	24.3109	24.2672
	1.45434	1.2777	B7FQV6	Precursor of protein zeaxanthin epoxidase-like protein	ZEP2 PHATRDRAFT_56488	8	8	8	15.4	15.4	15.4	67.013	0	47.533	58758000	34	22.3091	19.6599	21.6089	20.9966	22.4237	21.7263	23.0839	23.1799	22.997	23.1939	22.7695	21.1666
	2.2597	1.27653	B5Y405	Predicted protein (Fragment)	PHATR_13361	13	13	13	27.8	27.8	27.8	44.05	0	213.43	1094600000	144	25.6281	25.4945	24.8026	24.6688	26.4895	26.5574	27.1509	27.1107	27.134	27.1121	26.3844	26.4079
	1.54854	1.27629	B7G2U6	Predicted protein	PHATRDRAFT_28562	8	8	8	40.4	40.4	40.4	19.069	0	72.309	497240000	71	24.9526	24.9427	23.0949	23.0353	24.6509	24.6424	25.4081	25.4104	26.4436	26.4575	24.6995	24.5574
	1.54562	1.27002	B7GBG7	Methionine synthase (EC 2.1.1.13) (5-methyltetrahydrofolate--homocysteine methyltransferase)	METH PHATRDRAFT_23399	17	17	17	16.7	16.7	16.7	137.88	0	65.584	191320000	60	22.4394	23.2332	23.6598	22.8738	22.6872	22.304	24.5709	24.4167	25.2324	25.066	22.696	22.8354
	1.96804	1.2519	B7G4Z7	Coatomer subunit alpha	PHATRDRAFT_21929	12	12	12	11.8	11.8	11.8	139.66	0	63.311	153650000	41	22.9678	21.1092	23.3803	23.4338	23.0875	22.7327	23.4944	24.0892	24.5798	24.6009	23.7064	23.7521
	2.30859	1.247	B7FPX3	Fructose-1,6-bisphosphatase	FBPC1 PHATRDRAFT_42886	5	5	5	19.2	19.2	19.2	46.526	0	66.594	40565000	31	21.5992	21.5625	20.1103	21.6915	20.8805	19.7476	22.0952	22.1017	22.3859	22.3566	22.0258	22.1082
	1.86974	1.2458	B7FPB5	Serine hydroxymethyltransferase (EC 2.1.2.1)	PHATRDRAFT_8717	5	5	5	13.6	13.6	13.6	51.057	0	21.213	50696000	31	21.7645	21.6739	21.148	20.348	21.3795	20.7588	22.6697	22.8919	22.9376	22.3752	22.9468	20.7264
	2.53319	1.23228	B7FU89	Farnesyltranstransferase	PHATRDRAFT_19000	11	11	11	33.2	33.2	33.2	36.118	0	171.95	554080000	96	24.8733	24.8167	23.433	23.9948	25.1774	25.2982	25.8961	25.8863	26.1085	26.0336	25.4629	25.5998
	2.8883	1.22604	B7G1F1	Tic22 protein	Tic22 PHATRDRAFT_54590	3	3	3	9.3	9.3	9.3	45.425	0	19.277	36946000	20	21.6428	20.2336	20.6254	21.2333	21.21	21.9478	22.6374	22.4121	22.3379	22.3181	22.5933	21.9502
	3.73244	1.22138	B7FTX1	ATP-dependent Clp protease proteolytic subunit (EC 3.4.21.92)	PHATRDRAFT_44382	3	3	3	18.8	18.8	18.8	28.342	0	40.042	431440000	42	24.1816	24.0512	24.4715	24.3661	24.568	24.5839	25.0416	25.0947	25.6421	25.5287	26.1606	26.0829
	1.31085	1.21817	B7FUR1	Predicted protein	PHATRDRAFT_44630	5	5	5	21.3	21.3	21.3	29.726	0	36.792	144020000	33	21.4334	22.9826	24.1546	24.1277	21.1633	21.891	23.8408	23.769	23.994	23.9008	23.7774	23.7797
	0.752802	1.20736	B7FWQ7	Predicted protein (Fragment)	PHATRDRAFT_3046	4	4	4	16.6	16.6	16.6	33.1	0	48.272	304470000	52	24.5722	25.068	21.7963	20.5144	24.5042	24.7465	25.0933	24.7884	25.3432	25.5292	23.8686	23.823
	4.75639	1.20431	B7G514	Predicted protein (Fragment)	PHATRDRAFT_267	8	8	8	12.7	12.7	12.7	107.35	0	18.151	34220000	17	21.0234	21.6467	21.2662	21.2267	20.6566	21.2875	22.3498	22.33	22.6844	22.5787	22.1506	22.2394
	1.2813	1.19098	B7G0E9	Predicted protein	PHATRDRAFT_54536	6	6	6	11.4	11.4	11.4	94.343	0	14.257	64140000	36	22.7767	22.6617	21.2112	21.5692	20.5307	19.5171	22.9178	22.7282	22.9906	22.7155	22.0786	21.9816
	3.34709	1.18904	B7G1X7	Predicted protein (Fragment)	PHATRDRAFT_3061	6	6	6	23	23	23	38.63	0	40.927	35242000	15	21.0762	20.4325	20.9867	21.4573	21.3938	21.1199	22.7531	22.3793	22.4293	22.5323	21.9444	21.5621
	4.53343	1.18497	B7FY75	AP-2 complex subunit alpha	AP1alpha PHATRDRAFT_54442	15	15	15	20.1	20.1	20.1	112.44	0	118.28	279200000	79	23.5742	23.4329	24.0581	23.6325	23.948	23.9258	24.5958	24.5037	25.1185	25.0289	25.2424	25.1919
	0.932813	1.18043	B7FV16	Carboxypeptidase (EC 3.4.16.-) (Fragment)	PHATRDRAFT_11204	5	5	5	22.7	22.7	22.7	46.722	0	12.063	310510000	41	20.3396	23.8133	24.4663	24.4199	24.5668	24.6614	24.6762	24.8097	25.0492	24.9807	24.8614	24.9726
	1.29064	1.17067	B7FUX6	Predicted protein	PHATRDRAFT_26346	6	6	6	12.1	12.1	12.1	73.256	0	51.563	158140000	26	21.2297	21.8992	24.2514	24.1723	21.9431	23.3138	24.0183	23.7103	24.0002	24.1948	23.941	23.969
	1.04794	1.1574	B7G9P4	Predicted protein	PHATRDRAFT_49160	3	3	3	13.8	13.8	13.8	27.623	0	39.282	123720000	15	23.92	20.211	21.745	21.9458	21.7118	20.9247	23.2734	21.1767	23.2088	23.1822	23.2843	23.2772
	3.01277	1.15605	B7G2T5	Predicted protein	PHATRDRAFT_47192	14	14	14	29.1	29.1	29.1	66.946	0	58.974	109870000	66	21.3335	21.878	22.6551	22.4051	22.5472	22.9487	23.5399	23.1771	23.6669	23.5785	23.3671	23.3744
	1.22528	1.15336	B7FXR6	Predicted protein	PHATRDRAFT_27039	9	9	9	14.5	14.5	14.5	71.913	0	48.279	294170000	72	22.9257	21.467	24.8334	24.6697	24.1625	24.2399	24.4852	24.49	24.8669	24.9779	25.2369	25.1617
	1.67913	1.1497	B5Y3S8	Predicted protein	PHATR_46790	9	9	9	19.8	19.8	19.8	71.012	0	36.531	88992000	28	21.0827	23.0759	22.19	22.2631	21.0057	21.1311	23.271	23.1994	23.2459	23.1949	22.9658	21.7695
	2.13591	1.13669	B7FZ42	Predicted protein (Fragment)	PHATRDRAFT_12420	4	4	4	7.9	7.9	7.9	74.688	0	8.3799	31827000	11	21.3075	21.7776	20.5114	19.8854	21.5478	21.1751	21.9733	21.8462	21.9836	21.7782	22.7078	22.7357
	1.84248	1.12951	B7FQQ3	Predicted protein	PHATRDRAFT_43124	8	8	8	28.3	28.3	28.3	34.179	0	77.848	56586000	33	20.974	20.0921	22.4348	22.5145	21.4344	21.1926	22.6736	22.6501	22.4115	22.313	22.6406	22.7307
	4.34603	1.1263	B7FUU0	Transketolase	Tkl PHATRDRAFT_50819	35	35	35	42.8	42.8	42.8	77.135	0	323.31	13531000000	663	29.5548	29.5285	28.9282	28.7633	29.5473	29.5962	30.3685	30.3269	30.6659	30.6279	30.3599	30.327
	3.09081	1.11771	B7G8H8	Predicted protein	PHATRDRAFT_42247	6	6	6	11.7	11.7	11.7	62.493	0	11.962	31587000	28	21.3517	19.9029	20.8307	21.4252	20.8034	21.3072	22.0105	22.1438	21.9637	22.0971	21.974	22.1384
	1.61852	1.10533	F1DGQ3	NADH dehydrogenase subunit 11	F1DGQ3_PHATR	11	11	11	21.4	21.4	21.4	61.92	0	77.801	1539400000	60	25.7799	25.3726	26.5875	26.7852	25.481	25.5776	26.3872	26.3972	27.7179	28.38	26.6486	26.6849
	2.25938	1.09275	B7GCZ8	Predicted protein	PHATRDRAFT_16633	4	4	4	35.8	35.8	35.8	8.955	0	10.499	99702000	33	21.6048	21.1373	22.7215	22.4061	22.8128	22.9285	23.5293	23.1276	23.4174	23.6499	23.2052	23.2382
	1.85822	1.07648	B7FY79	Predicted protein (Fragment)	PHATRDRAFT_3137	4	4	4	13.3	13.3	13.3	44.517	0	29.89	46491000	21	20.494	20.9131	22.2303	22.3004	20.6982	21.3641	22.3434	22.0653	21.9377	22.2712	22.8561	22.9853
	4.44261	1.06161	B7G1U8	Predicted protein	PHATRDRAFT_46608	10	10	10	10.7	10.7	10.7	156.51	0	39.934	33921000	37	21.6104	21.2048	21.0364	21.2105	21.1197	21.4621	22.336	22.1197	22.4536	22.8134	22.3533	21.9375
	0.764361	1.06099	B7G1S8	Predicted protein (Fragment)	PHATRDRAFT_12989	6	6	6	20.1	20.1	20.1	40.241	0	47.869	123100000	44	23.3683	23.1938	23.665	23.7109	20.296	20.0308	23.348	23.3133	23.8721	23.8982	22.9755	23.2238
	0.84019	1.06065	B7GAB0	Pyruvate dehydrogenase E1 component subunit alpha (EC 1.2.4.1)	PDHA1 PHATRDRAFT_55035	8	8	8	19.9	19.9	19.9	46.09	0	23.837	219810000	41	21.1226	21.0531	24.8551	24.332	22.0283	23.346	23.7189	23.5974	23.9582	24.041	23.9419	23.8436
	1.39154	1.05894	B7FTW2	Predicted protein	hUfd1 PHATRDRAFT_44372	4	4	4	17.4	17.4	17.4	41.488	0	35.167	34547000	26	20.7812	22.7897	22.3687	20.0139	20.4778	21.3265	22.5476	22.2187	22.2167	22.5015	22.4306	22.1963
	0.772733	1.05456	B7GAZ5	Ferredoxin-dependent glutamate synthase, fusion of large and small subunits	GltX PHATRDRAFT_51214	25	25	25	19.9	19.9	19.9	174.22	0	323.31	583120000	204	24.6052	23.7611	26.602	26.5469	22.5736	23.1046	25.5308	25.2328	25.9389	25.8497	25.4823	25.4863
	3.51803	1.04564	B7GEJ6	Acetylornithine aminotransferase	PHATRDRAFT_50577	16	16	16	51.9	51.9	51.9	50.32	0	323.31	783040000	123	25.2419	25.6616	25.2983	25.4564	25.2866	25.2747	26.6016	26.6327	25.7848	25.9146	26.7612	26.7985
	2.2498	1.04258	B7GE46	Predicted protein	PHATRDRAFT_50440	13	13	13	22.9	22.9	22.9	104.39	0	77.096	176600000	76	23.0568	22.1988	23.9889	23.8857	23.1739	22.5803	24.1004	24.3178	24.4308	24.2816	24.0429	23.9664
	0.723162	1.04023	B7G5M4	Predicted protein	PHATRDRAFT_29217	5	5	5	14	14	14	43.962	0	27.705	146340000	38	20.8953	20.0132	23.9431	23.9016	23.6669	23.8369	23.4289	23.379	23.5467	23.7854	24.1142	24.2442
	1.26898	1.03873	B7G5C7	Predicted protein	PHATRDRAFT_47918	5	5	5	20.8	20.8	20.8	29.237	0	76.772	252860000	47	24.3243	21.3405	23.83	23.8158	24.0027	24.2572	24.5778	24.6217	24.3246	24.3134	24.8984	25.0669
	1.10601	1.03397	B7GC47	Predicted protein	PHATRDRAFT_30690	9	9	9	28.4	28.4	28.4	43.369	0	122.03	163870000	66	23.7204	23.4671	22.9397	20.3521	23.6476	23.4237	23.8974	23.9042	23.9647	23.8978	24.0516	24.0387
	1.04821	1.0329	B7S4L0	Predicted protein	PHATRDRAFT_bd611	6	6	6	61.5	61.5	61.5	14.306	0	60.05	130100000	38	23.0926	23.0221	23.1751	22.9074	19.8312	23.1852	23.7395	23.6084	23.5591	23.8417	23.279	23.3834
	1.58861	1.0304	B7FV89	Predicted protein	PHATRDRAFT_34582	8	8	8	37.4	37.4	37.4	36.072	0	89.65	129600000	50	23.1439	23.0491	23.4516	23.0685	22.724	20.915	23.7634	23.7276	23.5329	23.3348	24.0403	24.1353
	1.3344	1.02434	B7FQV9	Predicted protein	PHATRDRAFT_17885	3	3	3	31.5	31.5	31.5	8.1937	0	19.112	77782000	20	21.2886	20.9428	22.6574	23.2435	20.9129	21.7862	22.9607	21.7545	23.015	23.2275	23.1794	22.8403
	1.16347	1.01784	B7FTH9	Predicted protein (Fragment)	PHATRDRAFT_11032	6	6	6	40	40	40	13.118	0	32.09	415160000	43	24.7894	24.6565	22.6865	23.29	25.346	25.5041	25.7556	25.5821	25.6497	25.7215	24.7744	24.8962
	1.63014	1.01656	B7FZP1	Proteasome subunit beta (EC 3.4.25.1) (Fragment)	PHATRDRAFT_5311	5	5	5	30.8	30.8	30.8	21.343	0	101.92	124440000	43	22.9727	23.4507	20.9895	22.2163	23.0808	22.9851	23.6457	23.6286	23.8925	23.9664	23.309	23.3523
	0.970397	1.0109	B7FWY4	Predicted protein	PHATRDRAFT_45239	12	12	12	13	13	13	121.97	0	84.842	81052000	52	20.4569	20.9674	23.2967	23.3253	20.5827	22.5722	22.671	23.2613	23.0987	23.2166	22.651	22.3681
	4.18395	1.00382	B7FR43	Predicted protein	PHATRDRAFT_43245	25	25	25	22.1	22.1	22.1	149.01	0	138.83	414230000	150	24.4227	24.3572	24.6188	24.732	24.1523	24.2905	25.4474	25.2011	25.036	25.3361	25.8376	25.7381
	1.75844	0.995578	B7FUB2	Predicted protein	PHATRDRAFT_19025	11	11	11	50.2	50.2	50.2	23.003	0	154.95	617850000	78	25.4188	25.4069	24.3996	24.3097	24.443	25.2536	25.8206	26.0323	26.5921	26.5626	25.0565	25.1409
	1.12376	0.987967	B7FNW3	Predicted protein	PHATRDRAFT_42601	6	6	6	12.8	12.8	12.8	59.194	0	19.666	66004000	28	21.0859	21.875	21.6199	22.6678	20.5163	22.791	23.2558	22.9435	23.2096	23.1598	22.8464	21.0688
	1.01099	0.98753	B7FT50	Predicted protein	PHATRDRAFT_18337	9	9	9	19	19	19	66.752	0	136.15	178090000	52	22.9615	23.3516	24.0911	23.9942	23.3549	20.5222	23.7049	23.9712	24.2971	24.1348	23.9882	24.1045
	0.650296	0.985455	B7GAE3	Predicted protein	PHATRDRAFT_49377	5	5	5	35.7	35.7	35.7	18.128	0	49.507	212380000	36	20.7531	21.2285	23.9559	23.7267	22.8227	23.1681	23.9069	21.6305	23.2242	22.84	25.0974	24.8687
	1.16023	0.976218	B7FTZ3	Predicted protein	PHATRDRAFT_50793	5	5	5	14.2	14.2	14.2	45.019	0	22.462	58261000	19	21.1296	21.1599	21.2772	20.8671	22.6851	22.7033	22.7851	20.9875	22.612	23.1641	22.8764	23.2544
	2.51127	0.973187	B7GB86	Predicted protein	PHATRDRAFT_30486	10	10	10	55.5	55.5	55.5	16.994	0	37.679	909690000	57	25.5767	25.5361	25.5572	25.4733	25.5058	25.5649	26.3621	26.3903	27.1666	27.3309	25.8665	25.9368
	2.85711	0.957594	B7G2F7	Regulatory proteasome non-atpase subunit 1	RPN1 PHATRDRAFT_13622	15	15	15	23.5	23.5	23.5	100.63	0	120.25	285210000	104	24.4648	24.5727	23.5755	23.4721	23.9018	23.6149	25.1544	25.1133	24.9352	24.9588	24.5866	24.5989
	1.25354	0.948281	B5Y3S3	Predicted protein	PHATR_28219	11	11	10	33.1	33.1	30.4	49.22	0	88.223	181850000	73	23.414	23.4538	23.9007	24.036	21.1302	23.0684	24.2816	24.2954	24.1751	24.1619	23.8751	23.9036
	1.32889	0.942578	B7G2V7	Predicted protein	PHATRDRAFT_47215	15	15	15	33.6	33.6	33.6	59.228	0	130.85	357080000	110	25.0086	24.499	23.6671	22.5817	24.5786	24.8085	25.1488	25.1413	25.6771	25.5906	24.6421	24.5991
	3.92878	0.936748	B7GDH3	Predicted protein	rpl14 PHATRDRAFT_50259	6	6	6	47.6	47.6	47.6	15.166	0	55.738	755800000	69	24.9507	25.1339	25.6589	25.5086	25.4041	25.5382	26.4369	26.418	26.6274	26.367	25.9555	26.0101
	2.60115	0.933811	B7G144	Predicted protein	Albino3 PHATRDRAFT_46411	3	3	3	7.9	7.9	7.9	51.767	0	14.866	52601000	28	21.5502	21.3769	20.9872	20.9951	22.1547	22.1264	22.6248	22.5602	22.4408	22.4745	22.677	22.0161
	2.108	0.927138	B7G5D1	Predicted protein	PHATRDRAFT_47922	8	8	8	20.3	20.3	20.3	44.006	0	43.703	255230000	53	23.9742	23.8033	23.541	23.5133	24.0794	23.8949	24.6197	24.0136	24.4777	24.2275	25.5587	25.4716
	2.82536	0.922249	B7FXK9	Predicted protein	PHATRDRAFT_50886	8	8	8	44.1	44.1	44.1	15.492	0	146.5	1075100000	109	25.9389	25.7877	25.5838	25.566	26.0361	26.073	26.718	26.6439	27.352	27.2717	26.3049	26.2284
	0.909809	0.92065	B7GA05	Phosphoenolpyruvate carboxykinase (EC 4.1.1.49)	PEPCK1 PHATRDRAFT_55018	8	8	8	18.5	18.5	18.5	67.395	0	147.7	236960000	87	21.7004	22.6595	25.0998	24.9104	23.1929	23.3671	24.5015	24.3491	24.6731	24.7149	24.1529	24.0623
	5.49604	0.920116	B7S3N8	Fructose-bisphosphate aldolase	FbaC1 PHATRDRAFT_bd825	17	17	17	45.3	45.3	45.3	43.58	0	323.31	4746600000	329	28.1975	28.1261	28.2782	28.2325	27.7503	27.7941	28.9838	29.0626	28.9151	28.8748	29.0043	29.0588
	3.12464	0.914781	B7G968	Predicted protein	PHATRDRAFT_39627	7	7	7	21	21	21	45.309	0	126.32	311170000	62	23.9717	23.8382	23.6576	23.4846	24.1225	24.0964	24.7402	24.7663	25.2307	25.2283	24.3326	24.3615
	1.25823	0.899836	B7FPP8	Regulatory proteasome non-atpase subunit 3 (Fragment)	RPN3 PHATRDRAFT_24692	10	10	10	27.1	27.1	27.1	57.036	0	69.458	136250000	61	20.951	22.4111	23.5565	23.5808	23.1269	23.1894	23.4868	23.5984	23.7419	23.7927	23.6195	23.9754
	1.58352	0.897078	B7G4H5	Predicted protein	PHATRDRAFT_21829	5	5	5	19.2	19.2	19.2	29.796	0	13.363	57749000	23	22.9669	22.3773	21.7421	21.7832	21.1126	20.8853	22.7256	22.6589	22.3581	22.346	23.0252	23.1361
	2.06265	0.892632	B7G1X8	3-isopropylmalate dehydrogenase (EC 1.1.1.85)	IPMDH PHATRDRAFT_20934	20	20	20	49	49	49	44.74	0	266.52	1150900000	207	26.4537	26.5183	25.0787	25.2273	26.3732	26.3415	26.8854	26.7959	26.9666	27.107	26.8251	26.7685
	1.41765	0.885973	B7FVF4	Predicted protein	PHATRDRAFT_44729	4	4	4	9.7	9.7	9.7	74.005	0	35.752	37149000	30	20.2434	20.3298	21.9476	21.6445	21.4085	21.5593	22.1175	21.4576	21.9163	21.5244	22.6864	22.7467
	0.963865	0.864588	B7FP57	Thioredoxin	Trx-o PHATRDRAFT_31720	3	3	3	42.9	42.9	42.9	14.745	0	25.864	77557000	21	22.9375	21.0294	20.4075	21.7016	23.0742	21.282	21.5668	22.6786	22.6302	22.5969	23.0733	23.0739
	1.88794	0.861537	B5Y3G8	Predicted protein (Fragment)	PHATR_13511	11	11	11	15.7	15.7	15.7	102.31	0	42.824	66315000	36	21.231	21.0221	22.482	22.5473	22.0238	22.0478	22.5395	22.5515	23.0101	23.2287	22.646	22.5475
	3.77758	0.856876	B7FQF6	Predicted protein	PHATRDRAFT_43044	15	15	15	37.6	37.6	37.6	65.873	0	207.54	186900000	95	22.8906	23.2751	23.6445	23.7581	23.5475	23.1434	24.1232	24.0273	24.3739	24.2324	24.2457	24.3978
	3.35292	0.850578	B7G9T6	Predicted protein	PHATRDRAFT_49202	4	4	4	32.2	32.2	32.2	23.787	0	169.93	2491400000	132	26.844	26.7862	27.2467	27.3371	27.3198	27.3614	28.2901	28.2775	28.1291	28.0688	27.5722	27.6608
	1.78659	0.848714	B7FTX3	Predicted protein	PHATRDRAFT_44384	6	6	6	12.2	12.2	12.2	80.828	0	23.316	31647000	18	20.4827	20.9101	22.4766	21.5579	21.6369	21.585	22.1295	22.235	22.0439	22.1908	22.5747	22.5677
	1.47082	0.843377	B7G9T0	40S ribosomal protein S26	PHATRDRAFT_30160	3	3	3	26.9	26.9	26.9	12.341	0	44.433	596760000	56	25.3676	25.322	24.3618	24.2214	25.3506	25.523	26.1668	26.1261	26.4016	26.3406	25.0736	25.0979
	3.47527	0.840091	B7S3L8	Predicted protein	PHATRDRAFT_bd348	21	21	21	53.9	53.9	53.9	57.51	0	323.31	1710100000	260	26.6671	26.8278	26.308	26.0438	26.8926	26.8624	27.4791	27.3552	27.6621	27.6009	27.253	27.292
	6.62889	0.820359	B7FQ72	Mitochondria-targeted chaperonin	CPN60_1 groEL groL PHATRDRAFT_24820	40	40	40	64.6	64.6	64.6	60.927	0	323.31	13943000000	925	29.6137	29.611	29.678	29.6411	29.7066	29.6727	30.3137	30.2981	30.5138	30.4159	30.6804	30.6234
	1.1762	0.814924	B7FRG4	Predicted protein (Fragment)	PHATRDRAFT_9462	8	8	8	70.6	70.6	70.6	17.69	0	323.31	557810000	78	24.2148	25.23	24.7348	25.2381	25.0842	24.6954	25.3695	25.8528	24.5703	24.9335	26.6733	26.6875
	2.0044	0.80658	B7G134	Predicted protein	PHATRDRAFT_50966	19	19	19	46.2	46.2	46.2	49.541	0	323.31	3156300000	321	27.9496	27.8464	26.6944	26.7884	27.962	27.9811	28.3845	28.4061	28.2988	28.233	28.3521	28.3869
	1.50929	0.804525	B7FNY4	Predicted protein	PHATRDRAFT_9199	6	6	6	45	45	45	17.164	0	72.099	712550000	66	25.6318	25.6278	24.5955	24.4853	25.6773	25.8443	26.3977	26.3207	26.5983	26.4218	25.4722	25.4784
	0.478767	0.796732	B5Y4I2	ATP-dependent Clp protease proteolytic subunit (Fragment)	PHATR_10593	2	2	2	18.6	18.6	18.6	21.496	0	72.221	121210000	29	23.7935	21.8462	23.6349	22.8469	19.7863	22.437	22.1889	24.7817	21.3328	23.5065	23.6579	23.6573
	3.81807	0.793885	B5Y3R0	Predicted protein	hCdc48 PHATR_21083	40	40	39	61.8	61.8	60.3	89.19	0	323.31	2210200000	490	26.6399	26.6636	27.2043	27.2066	27.0862	27.1093	27.8476	27.9222	27.546	27.5058	27.9533	27.8983
	3.47592	0.783792	B7G3W5	Predicted protein	PHATRDRAFT_37468	12	12	12	46.3	46.3	46.3	34.591	0	145.56	247440000	71	23.5253	23.4076	24.2588	24.22	23.8849	23.77	24.6847	24.6636	24.5335	24.6746	24.7071	24.5057
	1.20122	0.779766	B7GCE0	Predicted protein	PHATRDRAFT_49943	4	4	4	12.8	12.8	12.8	47.47	0	39.194	60616000	33	21.4772	21.0363	22.7989	22.7099	22.2804	20.764	22.4516	22.4278	22.9428	22.5383	22.3956	22.9892
	2.96948	0.776498	B7GB09	Predicted protein	PHATRDRAFT_23324	6	6	6	30.7	30.7	30.7	20.083	0	130.32	1116100000	128	25.9671	25.8968	26.0453	25.9377	26.0795	26.1626	26.9904	26.9182	27.1755	27.1063	26.2861	26.2715
	2.21985	0.7656	B7FP24	Eukaryotic translation initiation factor 6 (eIF-6)	EIF6 PHATRDRAFT_24493	4	4	4	25.3	25.3	25.3	26.761	0	26.3	100010000	34	22.9282	22.8101	22.129	21.951	22.8705	22.797	23.0386	22.8449	23.5934	23.3671	23.6439	23.5914
	1.2137	0.763654	B7FWX7	Predicted protein (Fragment)	PHATRDRAFT_11830	7	7	7	11.1	11.1	11.1	92.333	0	20.012	29683000	13	20.8773	20.3031	22.2755	22.1884	21.8251	20.8209	22.2163	22.1868	22.5629	22.2814	22.0704	21.5544
	5.317	0.760214	B7G8P6	Predicted protein	PHATRDRAFT_48879	8	8	8	31.5	31.5	31.5	33.329	0	323.31	400090000	132	24.4918	24.5139	24.3974	24.4609	24.3736	24.4912	25.0273	25.1458	25.1027	25.0916	25.3718	25.551
	2.13724	0.756891	B7GAG0	Predicted protein	PHATRDRAFT_30315	5	5	5	29.7	29.7	29.7	21.373	0	68.778	170410000	67	23.3894	22.9069	23.3056	23.5513	23.0446	23.3994	24.068	24.3336	24.3756	24.5359	23.3886	23.4368
	3.24733	0.74958	B7FYB2	Predicted protein	PHATRDRAFT_45623	5	5	5	34	34	34	27.2	0	42.246	160880000	42	23.4783	23.5527	22.9792	23.1482	23.0737	22.9827	24.0043	24.0967	24.2421	24.1257	23.6968	23.5467
	1.20807	0.749017	B7FUQ1	Predicted protein	PHATRDRAFT_34093	4	4	4	19.5	19.5	19.5	27.161	0	18.934	65947000	22	22.288	21.1238	21.4914	21.2197	23.01	22.9626	22.8243	22.8825	22.4865	22.6167	22.9	22.8796
	4.46974	0.741003	B7G500	Predicted protein	PHATRDRAFT_47811	9	9	9	30.4	30.4	30.4	48.884	0	279.7	306380000	77	24.0933	24.3229	23.9898	24.2153	24.2012	24.2505	24.8412	24.9067	24.8165	24.5958	25.1522	25.2065
	3.95545	0.740471	B7G8T5	Predicted protein	PHATRDRAFT_29967	12	12	12	21.4	21.4	21.4	95.57	0	261.78	231090000	81	23.8825	24.2232	23.597	23.8945	23.7536	23.5173	24.6853	24.4918	24.4236	24.3842	24.542	24.7839
	1.45704	0.736075	B7G4Y3	Clathrin heavy chain	CHC PHATRDRAFT_54801	45	45	44	35.5	35.5	35.1	191.39	0	323.31	1183600000	271	25.952	26.1834	26.0125	25.9843	25.8273	25.8213	26.7068	26.7108	27.4853	27.5269	25.9518	25.8157
	1.75558	0.734374	B5Y4G9	Predicted protein	PHATR_25577	6	6	6	42.1	42.1	42.1	15.051	0	177.14	852640000	106	25.2756	25.4002	25.7025	25.8736	25.4016	25.6346	26.5727	26.5386	26.7303	26.7695	25.7238	25.3596
	0.65873	0.733829	B7G747	Predicted protein	PHATRDRAFT_38891	8	8	8	24.9	24.9	24.9	40.653	0	77.181	142640000	52	23.8599	23.3582	23.2608	22.9918	23.9579	20.2761	23.4862	23.6023	23.8769	23.5188	23.7448	23.8789
	4.0244	0.722568	B7FUP6	2-isopropylmalate synthase	PHATRDRAFT_44618	22	22	22	39.5	39.5	39.5	70.952	0	323.31	995900000	246	26.0166	25.9612	25.5794	25.4854	25.9781	26.1487	26.5635	26.4903	26.501	26.5412	26.6695	26.7392
	0.747839	0.719546	B7FQZ5	1-deoxy-d-xylulose-5-phosphate reductoisomerase	DXR PHATRDRAFT_43204	4	4	2	10.4	10.4	4.8	51.721	0	17.071	58513000	21	22.5713	22.0337	21.3914	20.9709	22.8829	20.5963	22.7532	23.0036	22.7307	22.9282	20.8337	22.5143
	0.974264	0.717867	B7GA35	Predicted protein	PHATRDRAFT_39961	4	4	4	32.7	32.7	32.7	21.817	0	66.062	124030000	40	20.9896	23.3116	23.0839	23.1154	23.3498	23.3688	23.575	23.5369	23.2011	23.2442	23.9867	23.9823
	0.989876	0.708726	B7FP23	Predicted protein	PHATRDRAFT_17362	3	3	3	20.5	20.5	20.5	21.474	0	44.653	136000000	48	23.3545	23.5181	21.039	23.2545	23.3418	23.1031	23.6067	23.6145	23.8361	23.9442	23.5607	23.301
	0.45008	0.705004	B7GC36	Predicted protein	PHATRDRAFT_23552	10	10	10	12.9	12.9	12.9	110.35	0	77.838	128520000	42	23.0286	23.3776	22.8479	23.1002	21.0983	21.9067	24.0913	23.897	24.5378	24.1423	20.4541	22.4669
	0.970255	0.692649	B5Y4X4	40S ribosomal protein S6	PHATR_18559	11	11	11	49	49	49	27.777	0	219.44	1132600000	69	26.8606	26.4182	25.0516	25.0431	26.4183	26.2061	27.0154	26.9281	27.0878	27.1999	25.9352	25.9875
	1.68339	0.686127	B7FPM3	40S ribosomal protein S3a	PHATRDRAFT_17545	15	15	15	49.8	49.8	49.8	28.921	0	319.06	2414500000	229	27.2606	27.1933	26.7344	26.5888	27.2378	27.1479	28.0757	27.9176	28.1018	28.1301	26.9298	27.1246
	2.96128	0.682928	B7GDH4	Calreticulin	PHATRDRAFT_41172	11	11	11	32.6	32.6	32.6	44.342	0	323.31	1462800000	206	26.2338	26.1282	26.373	26.0787	26.7401	26.9463	26.9497	27.071	27.1624	27.0256	27.2771	27.1119
	1.06721	0.6792	B7FUA4	Predicted protein	PHATRDRAFT_44488	8	8	8	28.7	28.7	28.7	55.136	0	323.31	12269000000	330	30.47	30.4482	29.2011	29.1128	28.6464	28.6582	29.904	29.9985	30.5884	30.1769	29.9721	29.9721
	2.55221	0.678913	B7FYB3	Predicted protein	PHATRDRAFT_45624	7	7	7	27.5	27.5	27.5	31.834	0	91.558	353780000	83	24.6786	24.6317	24.2689	24.294	24.2201	24.4583	25.2989	25.3567	25.2667	25.4483	24.6072	24.6475
	0.779229	0.676157	B7GB02	T-complex protein 1 subunit delta	PHATRDRAFT_30446	4	4	4	9.1	9.1	9.1	56.676	0	32.839	52763000	25	22.1592	22.0926	22.3099	22.5381	20.1579	20.2436	22.594	22.4065	22.2399	22.2742	22.1756	21.8679
	0.761358	0.675843	B5Y3G7	Predicted protein	PHATR_13313	6	6	6	43.2	43.2	43.2	26.084	0	79.343	74461000	33	21.2342	20.8412	23.6107	22.8116	22.7956	21.4175	23.0101	22.8215	22.8749	22.9245	22.82	22.3149
	1.06071	0.674753	B7FZQ5	Tyrosine--tRNA ligase (EC 6.1.1.1) (Tyrosyl-tRNA synthetase)	PHATRDRAFT_27323	7	7	7	18.6	18.6	18.6	53.832	0	89.164	60167000	50	22.6662	22.8144	20.8671	21.0187	22.4523	22.1098	22.8182	22.6423	22.7446	22.3439	22.9205	22.5074
	1.90557	0.674582	B7G9C7	Predicted protein	PHATRDRAFT_39687	6	6	6	40.7	40.7	40.7	13.34	0	133.77	723480000	83	25.2128	25.2983	25.1503	25.2174	25.9681	25.8877	26.355	26.3559	26.3775	26.4372	25.7549	25.5017
	2.99578	0.673559	B7G5N8	2-isopropylmalate synthase	PHATRDRAFT_38362	3	3	3	7.7	7.7	7.7	62.711	0	22.791	33941000	21	21.2915	21.1424	21.7568	21.0129	21.5415	21.6411	22.0828	21.8606	21.8803	21.9752	22.2556	22.3732
	1.63911	0.673313	B7GA98	Precursor of carboxylase pyruvate carboxylase (EC 6.4.1.1)	PYC2 PHATRDRAFT_49339	18	18	18	20.2	20.2	20.2	137.88	0	151.37	237950000	95	24.1544	24.1675	23.5238	24.1182	23.5048	23.2352	24.8613	24.6791	24.7263	24.7285	23.9371	23.8116
	0.593406	0.67189	B7G6D0	Metacaspase	PHATRDRAFT_54872	5	5	5	22.7	22.7	22.7	34.783	0	15.335	78649000	27	22.8584	22.5785	23.0282	22.9951	20.7815	20.6252	23.1368	21.2989	22.9311	22.9724	23.1237	23.4354
	0.890814	0.671728	B7GDU9	Protoporphyrinogen oxidase (EC 1.3.3.4)	PPO PHATRDRAFT_31109	7	7	7	16.9	16.9	16.9	56.642	0	19.928	41043000	27	21.9742	20.1884	20.92	20.4116	21.2954	21.8557	22.1916	22.359	22.2497	21.9611	20.7232	21.191
	1.09686	0.664814	B7G0D9	Methylmalonate semialdhyde dehydrogenase (EC 1.2.1.27)	MMSDH PHATRDRAFT_54535	7	7	7	18.9	18.9	18.9	56.077	0	48.054	66826000	41	22.2971	20.4193	22.3912	22.0797	22.4551	22.6889	22.6982	22.6671	22.5212	22.7075	22.8462	22.8799
	1.37031	0.656424	B7G5J3	Peptidylprolyl isomerase (EC 5.2.1.8) (Fragment)	PHATRDRAFT_5668	3	3	3	27.7	27.7	27.7	15.945	0	34.909	44416000	15	21.5593	20.5246	22.1232	21.7583	21.2134	21.0573	22.5987	21.3665	22.1435	22.046	22.1305	21.8894
	1.2021	0.655754	B7FU90	Proteasome subunit alpha type (EC 3.4.25.1)	PHATRDRAFT_19004	6	6	6	30.8	30.8	30.8	27.414	0	42.399	261560000	72	24.5011	24.2212	23.0354	23.0646	24.6004	24.6358	24.7786	24.7258	24.793	24.6032	24.6154	24.4769
	2.05053	0.652604	B7G5R3	Transketolase	PHATRDRAFT_29260	16	16	16	23.5	23.5	23.5	74.096	0	202.55	1262200000	148	26.3124	26.1471	26.7853	26.8877	25.8316	25.7215	27.0569	26.993	27.0247	26.9209	26.8241	26.7816
	1.2101	0.65202	B5Y460	Predicted protein	PHATR_21183	13	13	12	22	22	20.5	78.84	0	323.31	2561000000	189	27.9538	27.8816	26.3579	26.3331	27.4458	27.5345	27.9001	27.8408	28.1791	28.1305	27.6458	27.7225
	1.39216	0.650695	B7FPC4	Zeta-carotene desaturase	ZDS PHATRDRAFT_53974	11	11	11	20.1	20.1	20.1	65.128	0	33.18	147590000	61	23.1398	23.5219	22.2316	22.5316	23.4367	23.5651	23.4052	23.4156	24.1383	24.2549	23.6316	23.4854
	1.05746	0.650061	B7FP80	40S ribosomal protein S8	PHATRDRAFT_17414	6	6	6	32.7	32.7	32.7	23.218	0	96.045	448080000	75	25.0671	25.0182	24.2175	24.1532	24.7539	24.8127	25.4554	25.4188	26.1321	26.0379	24.4908	24.388
	1.57053	0.644293	B7G2F8	Predicted protein	PHATRDRAFT_47099	4	4	4	17.9	17.9	17.9	37.363	0	29.496	50755000	39	22.5759	20.958	21.3326	21.6694	21.7653	21.588	22.3448	22.2045	22.5659	22.6461	21.9107	22.083
	2.31747	0.642164	B7G0I4	Predicted protein	PHATRDRAFT_20608	7	7	7	11.8	11.8	11.8	89.449	0	27.365	43851000	36	21.641	21.812	22.0025	21.6685	20.8074	21.3962	22.1041	22.0157	22.3055	22.2831	22.1417	22.3306
	0.72765	0.641284	B7G9A4	Predicted protein	PHATRDRAFT_30067	10	9	9	32.5	29.5	29.5	44.943	0	28.936	53133000	37	20.8076	20.6337	22.6802	22.4774	21.6869	22.5688	22.7938	22.9196	22.584	22.5123	22.6895	21.2031
	0.438008	0.640647	B7GC23	Predicted protein (Fragment)	PHATRDRAFT_16334	5	5	5	21.5	21.5	21.5	23.63	0	241.19	278930000	43	24.8512	24.9419	24.283	20.6862	24.0831	24.897	24.555	24.5201	24.8327	24.7857	24.3057	24.5871
	3.03394	0.640491	B5Y531	Predicted protein	PHATR_25743	18	18	18	48.3	48.3	48.3	47.206	0	235.43	2021300000	251	27.1164	27.0641	26.509	26.5228	27.091	27.0198	27.5275	27.5499	27.753	27.6768	27.3542	27.3047
	1.53037	0.634274	B7FRE6	Predicted protein	PHATRDRAFT_31465	6	6	6	13.3	13.3	13.3	72.241	0	21.856	24152000	22	21.8932	21.4239	21.802	20.3001	21.2133	21.3506	21.9418	21.8487	21.8466	21.6846	22.2323	22.2346
	1.57828	0.632223	B7FY72	2-hydroxyacid dehydrogenase (EC 1.1.1.95)	PHATRDRAFT_45592	9	9	9	27.7	27.7	27.7	48.296	0	168.67	164630000	50	23.4477	23.3584	23.497	23.5766	22.9495	22.9665	24.4846	24.1612	24.2448	24.0308	23.0054	23.6623
	0.672796	0.628133	B7FXG8	Regulatory proteasome non-atpase subunit 9	RPN9 PHATRDRAFT_35065	4	4	4	18.1	18.1	18.1	44.085	0	36.528	55481000	22	21.9148	22.8317	20.533	22.5375	21.4576	20.4349	22.3892	21.1132	22.586	22.6576	22.217	22.5154
	0.603513	0.623042	B7G6F8	Predicted protein	PHATRDRAFT_48233	3	3	3	13.7	13.7	13.7	28.564	0	40.28	231850000	37	24.5206	24.8185	23.5814	23.6379	24.298	21.4073	24.4713	24.459	24.4605	24.4868	24.038	24.0862
	4.91834	0.619629	B7FZ72	Predicted protein	PHATRDRAFT_35766	27	27	27	41.1	41.1	41.1	90.939	0	323.31	3652800000	338	27.8045	27.7199	27.8343	27.8394	28.0777	27.9833	28.4168	28.4685	28.4296	28.3343	28.6982	28.6294
	1.33695	0.618637	B7G8W6	Eukaryotic translation initiation factor 3 subunit I (eIF3i)	PHATRDRAFT_39526	6	6	6	21.7	21.7	21.7	38.115	0	22.082	46905000	37	21.0317	20.6358	22.3122	22.1926	21.4931	21.5975	21.9614	22.0987	22.0683	22.1854	22.3093	22.3515
	1.51951	0.616345	B7FVN4	Predicted protein	PHATRDRAFT_19314	7	7	7	51.2	51.2	51.2	14.373	0	147.02	351740000	67	23.967	24.1936	24.5406	24.5051	24.6838	24.4802	25.1107	25.1561	25.6141	25.4638	24.3527	24.371
	1.95087	0.614662	B7FWT4	Homoserine dehydrogenase (EC 1.1.1.3) (Fragment)	PHATRDRAFT_26813	13	13	13	44.7	44.7	44.7	49.494	0	168.73	279530000	89	23.8722	24.2862	24.2914	24.4961	23.8778	23.8513	24.8462	24.7857	25.0139	25.1802	24.4433	24.0937
	1.87981	0.610896	B7FNY2	Protein translocase subunit SecA	secA PHATRDRAFT_9327	10	10	10	13.2	13.2	13.2	102.74	0	36.737	53410000	52	22.4994	22.2285	21.8059	21.8187	21.3422	21.5306	22.2276	22.7092	22.7091	22.7113	22.2647	22.2688
	5.37516	0.608183	B7S3W8	Predicted protein (Fragment)	PHATRDRAFT_bd870	10	10	10	30.2	30.2	30.2	49.037	0	86.799	225830000	70	24.017	23.9252	23.8525	23.6968	23.7893	23.953	24.5065	24.4569	24.6677	24.5348	24.3688	24.3481
	1.24855	0.607958	B7FWY2	Hydroxymethylbilane synthase	hemC PHATRDRAFT_51811	24	24	24	49.5	49.5	49.5	35.95	0	315.41	1776300000	303	27.3635	27.2655	25.8861	26.0136	27.1643	27.231	27.5646	27.607	27.384	27.3182	27.3867	27.3113
	1.33083	0.60687	B7G2A6	Predicted protein	PHATRDRAFT_54686	45	45	45	42	42	42	136.53	0	323.31	1614200000	437	26.6664	26.8324	27.0735	27.1128	25.8653	25.6641	27.3162	27.3591	27.1883	27.2087	26.9141	26.8693
	1.38778	0.606307	B7FQ92	Predicted protein	PHATRDRAFT_42990	4	4	4	6.1	6.1	6.1	98.511	0	29.766	47566000	31	21.4398	21.582	21.9065	22.1095	20.4407	21.8747	22.2228	21.7896	22.3581	22.277	22.0684	22.2751
	0.781536	0.605854	B7FXN9	Nad-dependent epimerase/dehydratase	PHATRDRAFT_45434	6	6	6	23.4	23.4	23.4	40.508	0	73.612	178050000	37	23.1355	23.5931	24.0073	21.5225	24.0229	23.9536	24.2711	23.7889	23.9124	23.7144	24.0477	24.1355
	0.715997	0.603037	B7FUR4	Predicted protein	PHATRDRAFT_26290	30	30	30	39.5	39.5	39.5	106.67	0	312.18	598830000	188	24.5771	24.7666	26.3463	26.4657	24.2898	24.0567	25.7935	25.7267	25.6398	25.5986	25.6046	25.7572
	1.27109	0.602953	B7S3W9	Predicted protein	PHATRDRAFT_bd1626	17	17	17	55.1	55.1	55.1	33.463	0	237.63	1234000000	159	25.6926	25.6139	26.5671	26.4296	26.7275	26.7549	26.8032	26.8661	26.4864	26.4094	27.4334	27.4051
	0.867486	0.601087	B7FXJ2	Predicted protein (Fragment)	PHATRDRAFT_6847	7	7	7	43.1	43.1	43.1	19.213	0	192.98	1276600000	144	26.5275	26.4024	25.724	25.6854	26.3547	26.253	27.1646	27.2102	27.375	27.417	25.7577	25.6291
	3.76051	0.599927	B7G529	Predicted protein (Fragment)	PHATRDRAFT_14529	13	13	13	53.4	53.4	53.4	25.988	0	323.31	1477900000	220	26.1712	26.44	26.7137	26.6447	26.6845	26.7199	27.096	27.214	27.3577	27.2331	27.067	27.0057
	0.936036	0.599759	B7GAU8	Predicted protein	PHATRDRAFT_49509	3	3	3	4.3	4.3	4.3	85.005	0	9.5028	40899000	18	21.0628	22.5515	22.4035	21.1126	22.1189	21.6878	22.4663	21.3096	22.6738	22.5	22.8083	22.7778
	2.78161	0.598251	B7GBB9	Pyruvate kinase (EC 2.7.1.40)	PK6 PHATRDRAFT_56172	12	12	12	35.1	35.1	35.1	59.775	0	118.6	327480000	107	24.5238	24.3619	24.7106	24.6395	24.0488	23.9624	25.1073	25.1238	24.7838	24.8008	25.0017	25.019
	0.560825	0.597725	B7GCN8	Predicted protein	PHATRDRAFT_50026	4	4	4	5.1	5.1	5.1	79.912	0	10.078	175220000	27	24.4749	24.4342	23.7758	23.8017	21.3777	22.2414	23.9479	24.0472	24.1088	24.0029	23.773	23.8122
	1.78908	0.597103	B7G8Q4	GTP-binding nuclear protein	Ran1 PHATRDRAFT_51169	5	5	5	26.8	26.8	26.8	24.394	0	40.326	246330000	48	24.2831	24.3003	23.2674	23.4282	24.2263	24.3482	24.5253	24.3733	24.6337	24.7471	24.6339	24.5227
	5.33334	0.595257	B7GC65	Predicted protein	PHATRDRAFT_49879	7	7	7	34.8	34.8	34.8	28.168	0	54.299	163550000	48	23.4561	23.4397	23.6415	23.4638	23.1775	23.3768	24.0677	24.0825	23.9134	23.9809	24.0135	24.0689
	0.720037	0.593117	B7G9P2	Predicted protein (Fragment)	PHATRDRAFT_49158	5	5	5	10	10	10	51.628	0	78.836	42500000	19	21.7697	20.8775	22.4168	22.3977	21.2888	20.847	22.2291	21.9393	22.3638	22.3158	23.3204	20.9877
	1.97395	0.589344	B7GBK7	Protein fucoxanthin chlorophyll a/c protein	Lhcf5 PHATRDRAFT_30648	9	7	5	57.9	53.3	35.5	21.358	0	269.64	7896200000	241	28.8993	28.6604	28.7142	29.0619	28.994	29.5246	29.5191	29.6938	29.4895	30.1635	29.1843	29.34
	2.46276	0.587347	B7G1W7	Predicted protein	PHATRDRAFT_46623	9	9	9	18.3	18.3	18.3	75.904	0	55.382	92533000	49	22.7239	22.4649	22.5779	22.534	22.3631	22.5747	23.0341	22.84	23.4584	23.636	22.7035	23.0905
	1.15968	0.587192	B7GA85	Predicted protein	PHATRDRAFT_30246	6	6	6	18.7	18.7	18.7	37.714	0	48.147	230310000	35	23.3483	23.4319	24.7298	24.6659	23.1586	23.5835	24.5552	24.5816	24.3926	24.2544	24.3304	24.3268
	1.45606	0.584665	B7FPQ0	Predicted protein	PHATRDRAFT_31919	9	9	9	33.1	33.1	33.1	35.221	0	323.31	652910000	90	25.077	25.1784	25.2204	24.9618	26.0811	25.5507	26.2024	26.142	26.2457	26.2077	25.3931	25.3865
	2.74735	0.583674	B7FRJ8	Proteasome endopeptidase complex (EC 3.4.25.1)	PHATRDRAFT_53939	7	7	7	24.1	24.1	24.1	26.946	0	74.727	368360000	79	24.7692	24.6544	24.1749	24.1923	24.8658	24.8465	25.1157	25.2481	25.2757	25.2836	25.0206	25.0616
	4.09918	0.570529	B7FQ84	Protein heat shock protein Hsp70	HSP70A PHATRDRAFT_54019	46	45	45	65.7	64	64	70.961	0	323.31	14795000000	925	29.7764	29.8247	30.0943	29.9699	29.8154	29.8678	30.367	30.3404	30.3361	30.3327	30.712	30.6835
	0.338373	0.566743	B7G163	Predicted protein	PHATRDRAFT_46427	3	3	3	17.8	17.8	17.8	32.303	0	34.191	190130000	28	24.9805	24.812	20.4056	22.1456	23.4655	23.6642	24.2389	24.2697	24.1623	23.8054	23.1823	23.2151
	0.753375	0.564367	B7FXB9	Predicted protein (Fragment)	PHATRDRAFT_8270	2	2	2	26.2	26.2	26.2	9.4645	0	34.812	62221000	21	21.1739	22.008	21.2782	22.4379	23.2172	22.0455	22.5865	22.7197	21.5569	22.4752	23.192	23.0166
	0.586675	0.563762	B7G2B5	Predicted protein	PHATRDRAFT_21323	4	4	4	25.5	25.5	25.5	15.296	0	27.946	408100000	49	25.1668	25.0017	23.723	23.742	25.081	24.4447	25.3956	25.4354	25.8956	25.9882	23.9829	23.8439
	2.70669	0.563007	B7FP06	Proteasome subunit alpha type (EC 3.4.25.1)	PHATRDRAFT_24474	9	9	9	32.2	32.2	32.2	28.883	0	155.16	503690000	93	24.7899	24.7101	25.0849	24.861	25.3822	25.4649	25.6343	25.7755	25.5726	25.6463	25.5512	25.491
	1.65515	0.559566	B7FQU7	Predicted protein	PHATRDRAFT_43162	6	6	6	33.6	33.6	33.6	15.9	0	41.802	879180000	107	25.6603	25.7144	26.0264	26.0714	25.6085	25.6845	26.579	26.5474	26.7892	26.6788	25.8066	25.7218
	0.492179	0.554975	B7FPH5	Bifunctional 6-phosphofructo-2-kinase (EC 2.7.1.105) (EC 3.1.3.46)	PF2K1 PHATRDRAFT_17495	6	6	6	14.6	14.6	14.6	61.084	0	56.763	49777000	26	21.7955	20.6509	22.3987	23.1235	20.238	21.1015	20.8081	21.7618	22.6721	22.5161	22.3713	22.5084
	1.35034	0.545296	B7G0P6	Predicted protein	PHATRDRAFT_46281	10	10	10	15.7	15.7	15.7	102.18	0	98.329	111940000	61	22.9466	22.8879	22.0495	22.5878	23.412	23.5298	23.3764	23.5089	23.161	23.3265	23.7539	23.5587
	2.36369	0.543946	B7G5I4	Importin subunit alpha	PHATRDRAFT_29174	8	8	8	18.6	18.6	18.6	59.514	0	132.53	342430000	127	24.3452	24.6287	24.2797	24.4923	24.5503	24.5676	25.1112	24.8773	24.5598	24.8117	25.4788	25.2886
	2.00173	0.532199	B7G0R5	60S ribosomal protein L18a	PHATRDRAFT_36226	6	6	6	37.2	37.2	37.2	21.209	0	269.81	1470300000	131	26.5099	26.4079	26.5585	26.449	26.699	26.8072	27.3541	27.2912	27.3688	27.3825	26.6427	26.5853
	1.54152	0.529509	B7G0J8	Prohibitin (Fragment)	PHATRDRAFT_12799	9	9	9	36.9	36.9	36.9	27.509	0	71.073	601210000	104	25.0733	25.002	25.9254	25.8196	24.7914	24.947	25.7954	25.7391	25.6519	25.632	26.0378	25.8796
	0.546795	0.529335	B5Y4I5	Predicted protein	PHATR_41778	8	8	8	43.3	43.3	43.3	31.418	0	51.629	88315000	24	21.7201	20.5505	23.4509	23.3856	22.4417	22.6994	23.4105	23.0234	22.9334	22.9359	22.5353	22.5857
	4.11843	0.528316	B7GCR3	Proteasome subunit alpha type (EC 3.4.25.1) (Fragment)	PHATRDRAFT_5685	6	6	6	30.2	30.2	30.2	28.016	0	217.85	380000000	84	24.6786	24.7059	24.393	24.4404	24.7944	24.8309	25.1593	25.2821	25.2236	25.2046	25.0697	25.0739
	2.49382	0.51633	B7FZY2	Regulatory proteasome non-atpase subunit 12	RPN12 PHATRDRAFT_20434	6	6	6	31.5	31.5	31.5	27.503	0	55.262	64777000	39	22.1576	21.8373	22.2581	22.3467	22.005	22.1855	22.4391	22.462	22.4506	22.6785	23.1467	22.7113
	0.493689	0.512134	B7G1L4	Predicted protein	PHATRDRAFT_46548	7	7	7	13.6	13.6	13.6	88.176	0	94.576	56924000	37	22.7404	22.497	22.1546	20.1744	21.8169	21.9577	22.4877	22.4758	23.108	22.8508	22.6187	20.8729
	0.515765	0.505833	B7FXN2	Predicted protein	PHATRDRAFT_45428	6	6	6	17.5	17.5	17.5	71.807	0	41.792	65897000	31	22.6278	22.7604	22.3814	22.3197	20.9547	20.7712	22.4651	22.8494	22.2134	21.1463	22.9815	23.1945
	1.8128	0.497473	B7FSS8	Predicted protein	PHATRDRAFT_25375	9	9	9	26.4	26.4	26.4	22.442	0	62.778	1821800000	124	26.9235	26.7189	26.8096	26.7116	27.1583	27.2577	27.647	27.646	27.6498	27.6659	26.9832	26.9727
	0.552386	0.497346	B7FWJ1	Predicted protein	PHATRDRAFT_45122	10	9	9	33.5	30.6	30.6	46.906	0	45.738	112270000	39	23.0015	20.6428	23.2141	23.3498	23.3009	23.0008	23.4843	23.2202	23.3373	23.4706	23.0366	22.945
	4.05781	0.494012	B7FNS4	Predicted protein	PHATRDRAFT_42566	15	15	15	48.2	48.2	48.2	24.136	0	323.31	8490200000	452	29.0839	28.9865	29.1431	29.1347	29.2563	29.3461	29.4863	29.4562	29.7081	29.7293	29.794	29.7408
	2.36704	0.492277	B7G4K6	Predicted protein	PHATRDRAFT_28979	7	7	7	51.8	51.8	51.8	17.641	0	163.28	1782200000	102	26.8461	26.7456	26.8077	26.734	27.1429	27.1437	27.5599	27.5019	27.6315	27.5693	27.0212	27.0899
	1.15328	0.477243	B7G6Z9	Pyruvate kinase (EC 2.7.1.40)	PK1 PHATRDRAFT_22404	25	25	25	53.3	53.3	53.3	64.026	0	204.64	530750000	189	25.4306	25.6212	24.9515	25.2193	24.499	24.6075	25.8055	25.7156	25.8	25.7326	25.1302	25.0089
	1.18907	0.476229	E9PAI6	Ribulose bisphosphate carboxylase large chain	RbsL	22	22	17	43.5	43.5	32	54.006	0	323.31	35697000000	952	31.3654	31.2427	30.8644	30.95	31.153	31.2311	31.6918	31.7634	32.1308	32.1368	30.998	30.9433
	2.06812	0.475828	B7S3I9	Serine/threonine-protein phosphatase (EC 3.1.3.16)	PHATRDRAFT_bd800	6	6	6	23	23	23	36.45	0	99.562	118270000	46	22.6355	23.1864	22.6915	22.753	23.4247	23.2365	23.4805	23.2956	23.5871	23.5647	23.5335	23.3211
	0.467793	0.473915	B5Y4T6	Predicted protein	PHATR_43934	3	3	3	11.9	11.9	11.9	28.061	0	9.1486	100820000	24	23.5201	21.2218	23.4305	23.2158	22.9737	21.0856	23.3198	23.3479	23.0927	23.1942	22.6024	22.7341
	0.784134	0.470139	B7G715	Predicted protein	PHATRDRAFT_48411	12	12	12	29.5	29.5	29.5	28.379	0	191.34	1023000000	112	26.1041	26.2928	25.6257	25.421	26.207	26.3764	26.709	26.6893	27.0134	27.0505	25.3438	26.042
	0.729919	0.469554	B7G052	Predicted protein	PHATRDRAFT_36013	7	7	7	17.5	17.5	17.5	63.837	0	32.641	34191000	41	21.5425	20.1504	21.9402	22.5022	21.4985	21.5721	21.6064	21.8763	22.0127	22.1922	22.1887	22.1468
	1.561	0.468813	B7FUG7	Predicted protein	PHATRDRAFT_44547	9	9	9	32.4	32.4	32.4	35.007	0	98.99	298660000	87	24.1568	24.2728	24.2924	24.3171	24.3365	24.7147	24.5578	24.5516	24.5292	24.5937	25.3732	25.2977
	1.23143	0.468049	B7G8C0	Predicted protein	PHATRDRAFT_39325	4	4	4	18	18	18	28.931	0	28.101	45930000	27	21.8814	22.617	21.3821	21.3884	21.8866	21.3901	22.4265	22.3976	22.1568	22.4406	21.9131	22.0193
	0.430071	0.465083	B7G8I3	Nicotinate phosphoribosyltransferase (EC 6.3.4.21)	PHATRDRAFT_29887	10	10	10	22.3	22.3	22.3	62.667	0	52.576	95924000	51	22.793	20.0807	23.0806	23.2771	22.9822	22.9876	22.9282	22.8547	23.1569	23.0601	23.078	22.9138
	1.55669	0.461467	B7G544	Predicted protein	PHATRDRAFT_29097	10	10	10	53.3	53.3	53.3	25.379	0	215.16	480580000	88	24.3736	25.1846	24.8212	24.7146	25.009	25.4655	25.5508	25.2471	25.5416	25.6582	25.1949	25.1446
	1.21854	0.460572	B7GE85	Predicted protein	PHATRDRAFT_50480	7	7	7	18.5	18.5	18.5	57.005	0	20.45	43498000	43	21.7362	21.0448	21.93	22.1731	21.0707	21.7241	22.2796	22.3251	21.907	22.3015	21.6673	21.9618
	0.440281	0.458858	B7G0K7	Succinate--CoA ligase [ADP-forming] subunit alpha, mitochondrial (EC 6.2.1.5) (Succinyl-CoA synthetase subunit alpha) (SCS-alpha)	SCS-alpha PHATRDRAFT_42015	5	5	5	23	23	23	32.462	0	120.55	121810000	26	21.4296	22.0326	24.3318	23.9428	23.1787	22.1919	23.3516	23.3412	23.5917	23.5006	23.2183	22.8571
	1.6678	0.457497	B7FTS5	Predicted protein	PHATRDRAFT_44343	5	5	5	20.7	20.7	20.7	42.939	0	138.14	275170000	67	23.4148	24.0641	24.26	24.4383	24.277	24.2192	24.4105	24.3402	24.5619	24.5001	24.7873	24.8183
	0.247186	0.453621	B7GDN5	40S ribosomal protein S7	PHATRDRAFT_31073	9	9	9	51.6	51.6	51.6	21.333	0	209.48	205590000	37	24.5918	24.7347	22.109	22.1831	22.2429	23.7625	24.6401	24.6022	24.5651	24.569	22.585	21.3844
	2.53363	0.453495	B7FSN7	Delta-aminolevulinic acid dehydratase (EC 4.2.1.24)	PHATRDRAFT_50723	14	14	14	38.2	38.2	38.2	44.214	0	323.31	797050000	215	25.8784	26.0044	25.7901	25.8013	25.6588	25.5595	26.4073	26.524	26.2839	26.2907	25.912	25.9958
	0.728219	0.447496	B7FWX5	Precursor of fumarase fumarase (EC 4.2.1.2)	FUM1 PHATRDRAFT_19708	7	7	7	15.5	15.5	15.5	62.374	0	40.027	37146000	31	21.0197	21.0199	22.2033	22.2303	21.6143	20.3328	21.7583	21.9054	22.0178	22.0941	21.7575	21.5722
	1.07651	0.443352	B7S4C6	Predicted protein	PtAP1/2beta PHATRDRAFT_bd1735	22	22	22	29.8	29.8	29.8	98.631	0	126.33	408330000	121	24.5745	24.2191	25.0968	25.0942	24.7346	24.5879	25.3491	25.2249	25.6748	25.4907	24.5203	24.7074
	1.35104	0.441516	B5Y4D9	Long chain acyl-CoA synthetase (EC 6.2.1.3)	ACS3 PHATR_54151	9	9	9	14.1	14.1	14.1	77.231	0	147.46	168800000	63	22.9318	23.0874	23.8085	24.0345	23.4736	23.2248	23.863	23.9589	24.0268	24.0865	23.6793	23.5953
	0.286708	0.440308	B7GED7	Predicted protein	PHATRDRAFT_50525	8	8	8	16.3	16.3	16.3	76.083	0	145.86	73528000	34	20.8641	20.4368	23.6455	23.8095	20.4314	22.6278	22.6545	22.07	22.3569	22.6856	22.502	22.1879
	0.499931	0.437672	B7GC27	Predicted protein	PHATRDRAFT_49850	4	4	4	20.5	20.5	20.5	20.842	0	21.735	57001000	26	20.6864	22.0275	20.348	21.9588	22.5922	22.6249	22.2703	22.4502	21.7104	21.7943	22.2891	22.3496
	0.398751	0.436701	B7FW30	Predicted protein	PHATRDRAFT_44908	12	12	12	14.6	14.6	14.6	96.836	0	30.315	108060000	55	23.3366	23.5305	23.2262	23.0067	20.3444	23.0005	23.1169	23.1742	22.9982	22.941	23.6145	23.2202
	0.896608	0.434563	B7G0T8	Eukaryotic translation initiation factor 3 subunit A (eIF3a) (Eukaryotic translation initiation factor 3 subunit 10)	PHATRDRAFT_46320	17	17	17	20	20	20	116.82	0	43.867	76574000	55	21.8181	21.6779	22.4378	22.9254	22.8202	22.4942	22.5283	22.4111	23.212	23.2545	22.4611	22.914
	1.30672	0.434385	B7GAI2	Predicted protein	PHATRDRAFT_30334	8	8	8	18.4	18.4	18.4	71.02	0	39.076	30666000	24	21.2381	21.6223	21.2739	22.0029	21.4629	21.4944	22.0451	22.5023	21.997	22.0083	21.8411	21.3071
	2.27557	0.429633	B7G1V3	Predicted protein	PHATRDRAFT_46612	13	13	13	45.6	45.6	45.6	31.983	0	154.02	328950000	95	24.6786	24.5481	24.1661	24.2125	24.7825	24.7602	24.8711	24.8531	25.1746	24.9232	24.9248	24.9789
	0.724371	0.427993	B7FUZ3	RuvB-like helicase (EC 3.6.4.12)	PHATRDRAFT_50825	9	9	9	24.4	24.4	24.4	50.252	0	60.858	75296000	37	22.0314	21.1667	22.9195	22.9526	22.8387	22.6705	22.7915	22.8134	22.7411	22.5434	23.0928	23.165
	1.15162	0.423893	B5Y3V3	Predicted protein	PHATR_21116	14	14	14	38.5	38.5	38.5	46.311	0	152.91	842460000	145	26.1904	26.055	25.2857	25.3151	26.1593	26.0445	26.166	26.2228	26.6501	26.5859	25.9903	25.9782
	3.37185	0.419818	B7GBH2	Delta-1-pyrroline-5-carboxylate synthase [Includes: Glutamate 5-kinase (GK) (EC 2.7.2.11) (Gamma-glutamyl kinase); Gamma-glutamyl phosphate reductase (GPR) (EC 1.2.1.41) (Glutamate-5-semialdehyde dehydrogenase) (Glutamyl-gamma-semialdehyde dehydrogenase)]	P5CS PHATRDRAFT_55086	19	19	18	33.6	33.6	32	78.902	0	262.75	591680000	153	25.2564	25.1352	25.4255	25.5414	25.3238	25.4172	25.6974	25.6102	25.8705	25.9817	25.6697	25.7887
	2.46236	0.414678	B7FTQ8	Magnesium-protoporphyrin IX methyltransferase	chlM PHATRDRAFT_18872	7	7	7	33.3	33.3	33.3	28.288	0	93.596	241840000	81	23.7821	23.7131	23.582	23.4886	24.0067	24.1158	24.1617	24.2367	24.4064	24.1044	24.1338	24.1335
	1.09901	0.414123	B5Y5U2	Predicted protein (Fragment)	PHATR_10518	7	7	7	44	44	44	14.188	0	48.21	277090000	54	23.6985	23.8318	24.5955	24.2973	24.528	24.7364	24.5312	24.5485	24.492	24.4516	25.1298	25.0192
	0.355507	0.405427	B5Y4J2	Elongation factor 1-alpha	EF-1 PHATR_18475	9	9	9	16.2	16.2	16.2	48.081	0	47.623	3309800000	156	28.4342	28.3064	26.8902	26.6804	28.014	28.0216	27.3972	27.4282	27.5731	27.5828	29.3728	29.4252
	0.874683	0.401427	B7GD39	Transport protein Sec61 alpha subunit	Sec61alpha PHATRDRAFT_56443	7	7	7	13.1	13.1	13.1	61.888	0	29.647	604020000	42	25.7552	25.8701	24.7405	24.7305	25.3712	25.7225	25.3879	25.528	26.0859	26.1721	25.7887	25.6359
	0.429374	0.400427	B7FX69	Predicted protein	PHATRDRAFT_45297	11	11	11	25	25	25	42.787	0	21.938	75549000	27	22.2669	20.4706	23.1666	23.0308	22.7689	22.64	22.9919	22.9862	22.9816	23.0292	22.5758	22.1816
	0.848745	0.397719	B7GDA7	Predicted protein (Fragment)	PHATRDRAFT_16648 PHATRDRAFT_bd295	1	1	1	16.1	16.1	16.1	12.189	0	37.74	19225000	11	21.2295	20.829	21.6915	21.5544	20.5517	20.7512	21.1452	21.6344	20.9945	22.0802	21.7267	21.4126
	1.7101	0.396616	B7G4V2	Predicted protein	PHATRDRAFT_29029	9	9	9	19.5	19.5	19.5	65.115	0	32.812	102950000	49	23.0737	23.286	22.4127	22.6183	22.7376	22.7506	23.296	23.0838	23.4197	23.1313	23.0334	23.2943
	0.54916	0.393507	B7G370	Predicted protein	PHATRDRAFT_47384	10	10	10	24.6	24.6	24.6	54.04	0	112.75	74934000	46	23.1181	23.1735	22.3551	22.1003	22.5199	20.8703	22.7692	22.8998	22.681	22.6772	22.6439	22.8271
	0.79851	0.388293	B7G6Y1	Protein fucoxanthin chlorophyll a/c protein	Lhcf8 PHATRDRAFT_22395	12	10	9	53	48.5	41.5	21.651	0	160.39	6234300000	233	28.9671	28.9001	27.9507	28.0264	29.3098	29.322	29.0934	29.1402	29.3013	29.2612	28.9785	29.0315
	4.96691	0.387088	B7G5Y2	14-3-3-like protein (Fragment)	PHATRDRAFT_5651	20	20	20	65.1	65.1	65.1	27.066	0	323.31	8315600000	352	29.265	29.2555	29.2416	29.2267	29.0773	29.1081	29.7139	29.5984	29.6366	29.5511	29.5071	29.4897
	1.18337	0.383071	B7GCW1	Predicted protein (Fragment)	PHATRDRAFT_16537	3	3	3	37.8	37.8	37.8	9.6319	0	17.64	51904000	23	21.3792	20.9959	21.7395	21.7679	22.09	21.7389	22.0225	21.8265	21.7254	21.8491	22.2206	22.3658
	0.407907	0.38245	B7FPZ7	Histidinol dehydrogenase (EC 1.1.1.23) (Fragment)	PHATRDRAFT_9654	6	6	6	25.6	25.6	25.6	36.313	0	36.855	83447000	33	23.146	22.699	22.0081	22.6944	22.9308	21.2295	21.3476	22.9616	22.8804	23.0699	23.5626	23.1804
	1.3685	0.381927	B7G3T4	Eukaryotic translation initiation factor 3 subunit E (eIF3e) (Eukaryotic translation initiation factor 3 subunit 6)	PHATRDRAFT_21485	12	12	12	28.8	28.8	28.8	49.709	0	47.387	171600000	75	23.3355	23.0446	23.5671	23.5419	24.0976	23.9412	23.9902	23.7508	23.9641	24.0299	23.9927	24.0916
	0.393836	0.38119	B7FRC7	Predicted protein	PHATRDRAFT_9090	7	7	7	22	22	22	47.889	0	38.056	67783000	26	21.4432	21.5065	23.2218	22.5628	20.9885	22.0082	22.8185	22.7839	22.0932	21.0726	22.8556	22.3945
	0.727021	0.375432	B7G365	Predicted protein	PHATRDRAFT_28694	8	8	8	33.5	33.5	33.5	34.505	0	259.81	1364800000	128	26.8277	26.6653	25.984	25.6723	26.9834	27.0812	27.0013	27.2342	27.105	27.063	26.5535	26.5095
	0.72775	0.375378	B7FR53	Mitochondrial inner membrane protease subunit (EC 3.4.21.-) (Fragment)	PHATRDRAFT_9241	6	6	6	30.9	30.9	30.9	20.346	0	20.201	48207000	26	22.0349	22.0025	21.0597	21.1189	22.1029	22.1784	22.4368	22.1572	22.6542	21.5321	21.9093	22.0599
	1.16845	0.372447	B7G9I9	Predicted protein (Fragment)	PHATRDRAFT_15613	5	5	5	39.8	39.8	39.8	14.034	0	80.881	338040000	80	24.1964	24.1351	24.6514	24.7111	24.4022	24.2971	24.8074	24.8759	25.0905	25.2043	24.2514	24.3985
	1.16728	0.371306	B7G9F0	Acetyl-coenzyme A synthetase (EC 6.2.1.1)	PHATRDRAFT_22974	10	10	9	21.8	21.8	20	74.32	0	28.534	84737000	37	22.7868	22.6794	22.3094	22.3498	22.5872	22.5633	22.8232	23.0796	23.303	23.3788	22.4427	22.4765
	0.616224	0.370068	B7FZV8	Coatomer subunit beta (Beta-coat protein)	COPbeta PHATRDRAFT_54511	21	21	21	24.9	24.9	24.9	107.5	0	214.7	484590000	153	23.7882	24.4747	25.4906	25.388	25.2423	24.9886	25.2734	25.3103	25.6432	25.5609	24.7765	25.0285
	0.316239	0.364683	B7FPI2	Predicted protein	PHATRDRAFT_31846	5	5	5	13	13	13	59.512	0	14.053	51247000	30	20.6748	21.0838	22.6802	22.6914	21.7507	22.0155	22.7838	20.3511	22.3962	22.4514	22.4836	22.6184
	0.811955	0.363349	B7FVE6	Predicted protein (Fragment)	PHATRDRAFT_26387	5	5	5	8.7	8.7	8.7	117.76	0	24.645	71324000	29	22.4469	22.7054	22.2208	22.2853	21.8347	22.5123	23.0953	22.6592	23.1137	23.1065	22.2009	22.0099
	0.189173	0.36051	B7GA40	Succinate dehydrogenase [ubiquinone] iron-sulfur subunit, mitochondrial (EC 1.3.5.1)	SDH2 PHATRDRAFT_52539	6	6	6	22.7	22.7	22.7	31.173	0	27.888	124460000	48	19.5683	22.3367	24.7973	24.2975	22.4538	22.5253	22.698	22.696	23.3307	23.4142	23.1576	22.8454
	1.48119	0.359511	B7G2B6	Predicted protein (Fragment)	PHATRDRAFT_13682	9	9	9	53.6	53.6	53.6	24.932	0	171.97	1755500000	146	26.9013	27.2833	26.6907	26.7419	26.8203	26.9933	27.4565	27.3227	27.5899	27.3748	26.9977	26.8465
	0.182992	0.357775	B7GAC1	Predicted protein	PHATRDRAFT_40048	10	10	10	56	56	56	24.558	0	49.609	209070000	48	23.6604	19.9537	24.1305	24.1679	24.6426	24.9031	23.6023	23.904	23.3275	23.5445	24.5839	24.6426
	0.30974	0.351397	B7FSU9	Predicted protein	PHATRDRAFT_43611	4	4	4	9.3	9.3	9.3	50.906	0	323.31	103470000	30	23.2357	23.4175	23.0208	22.7726	20.9324	22.8604	23.2503	23.6297	23.9431	23.287	21.8088	22.4289
	0.291703	0.348829	B7GCG9	Pyrophosphate--fructose 6-phosphate 1-phosphotransferase (EC 2.7.1.90) (6-phosphofructokinase, pyrophosphate dependent) (PPi-dependent phosphofructokinase) (PPi-PFK) (Pyrophosphate-dependent 6-phosphofructose-1-kinase)	PHATRDRAFT_55126	7	7	7	20.6	20.6	20.6	45.147	0	50.851	176610000	38	23.7378	23.9257	24.1923	24.3572	21.0823	23.7496	23.4585	23.5947	23.7713	23.9639	24.023	24.3264
	0.390751	0.343513	B7GCP5	Predicted protein (Fragment)	PHATRDRAFT_30810	7	7	7	13.6	13.6	13.6	58.958	0	23.247	81330000	25	22.9628	22.8957	22.0661	21.1752	22.7622	22.6534	23.3284	23.15	23.3444	22.9136	21.6968	22.1434
	1.2834	0.341697	B7G5Q1	Glyceraldehyde-3-phosphate dehydrogenase (EC 1.2.1.12)	GapC1 PHATRDRAFT_22122	23	23	23	68.6	68.6	68.6	40.182	0	323.31	28976000000	544	31.299	31.1825	30.6846	30.4794	31.1753	31.2307	31.5178	31.4894	31.4601	31.3377	31.1881	31.1088
	1.01517	0.334886	B7G1R8	3-oxoacyl-[acyl-carrier protein (EC 1.1.1.100)	FABG PHATRDRAFT_13073	14	14	14	54.9	54.9	54.9	26.626	0	323.31	1646900000	205	27.2705	27.1543	26.3229	26.3757	27.066	26.9704	27.3282	27.2619	27.3241	27.3321	26.9412	26.9816
	1.06805	0.330939	B7GDE4	Aspartate aminotransferase (EC 2.6.1.1)	AAT_2 PHATRDRAFT_23871	14	14	14	34.7	34.7	34.7	47.471	0	150.44	430650000	90	24.6455	24.7048	25.3794	25.4506	24.6239	24.6362	25.1286	25.0047	25.4422	25.338	25.2215	25.2911
	0.412463	0.317692	B7GEG8	CPS III, carbamoyl-phosphate synthase mitochindrial	PHATRDRAFT_24195	28	28	28	26.7	26.7	26.7	160.76	0	303.84	537750000	166	24.8129	24.7256	25.8133	25.8763	24.6423	24.7773	25.8796	25.8463	25.774	25.8349	24.7639	24.4554
	1.97191	0.316397	B5Y5R5	Short chain acyl-coenzyme A dehydrogenase (EC 1.3.99.2)	ACD1 PHATR_25932	7	7	7	27.8	27.8	27.8	46.661	0	123.13	572080000	54	25.1218	25.1035	25.6582	25.5275	25.4382	25.3342	25.5677	25.6119	25.8502	25.6786	25.6037	25.7696
	0.1552	0.316036	B7G3G2	Predicted protein (Fragment)	PHATRDRAFT_47461	3	3	3	13.9	13.9	13.9	35.552	0	23.187	106810000	24	24.0532	24.0788	23.298	21.1595	20.8425	20.8698	20.4079	23.1359	23.0425	23.1815	23.2115	23.2185
	3.51015	0.315503	B7G5S7	Protein fucoxanthin chlorophyll a/c protein	Lhcf6 Lhcf7 PHATRDRAFT_29266 PHATRDRAFT_30643	5	5	5	24	24	24	21.891	0	58.915	3783000000	102	28.3435	28.0756	28.0066	28.0234	28.0176	28.1036	28.5001	28.4856	28.3476	28.3941	28.3526	28.3834
	1.9076	0.314842	B7S423	Predicted protein (Fragment)	PHATRDRAFT_bd176	6	6	6	38.5	38.5	38.5	24.917	0	83.5	385620000	69	24.4748	24.1608	24.7816	24.6725	24.5548	24.554	24.6832	24.8555	24.8611	25.1	24.7903	24.7974
	0.333705	0.314439	B5Y428	Predicted protein	PHATR_46880	6	6	6	16	16	16	64.277	0	101.75	90830000	35	22.2002	22.1314	23.1762	22.9795	22.2598	22.4236	23.2057	23.2982	23.5605	23.4532	22.3221	21.2175
	0.361317	0.314002	B7G0G3	Predicted protein	PHATRDRAFT_27709	11	11	11	25	25	25	70.891	0	52.174	90626000	35	22.8749	23.0891	23.0228	23.7548	21.4262	21.5224	22.9068	23.2177	22.812	22.881	22.9337	22.8229
	0.44716	0.312538	B7G601	CULlin protein 1	CUL1_3 PHATRDRAFT_29317	7	7	7	10.7	10.7	10.7	84.844	0	17.876	28129000	26	21.1887	20.9419	21.3758	22.4677	20.2491	22.0266	21.6048	21.8228	21.7618	21.6528	21.6348	21.648
	1.21663	0.309815	B7G5I7	Predicted protein	PHATRDRAFT_29177	6	6	6	25.9	25.9	25.9	20.675	0	29.645	723860000	81	25.5999	25.7426	25.8533	25.7761	25.5669	25.5716	26.2417	26.1076	26.2783	26.2113	25.5855	25.5448
	1.73604	0.306818	B7G3S4	Regulatory proteasome non-atpase subunit 6 (Fragment)	RPN6 PHATRDRAFT_52198	8	8	8	24.2	24.2	24.2	45.236	0	115.94	123160000	71	22.6582	22.6528	22.9036	22.987	22.98	23.1106	23.3142	23.5099	23.0613	23.0453	23.171	23.0314
	0.34238	0.305892	B5Y5J7	Glutathione synthetase (GSH-S) (EC 6.3.2.3)	gshB PHATR_25876	8	8	8	21.3	21.3	21.3	62.347	0	61.614	67210000	42	22.458	20.3201	22.4605	22.7461	22.5232	22.5755	22.5527	22.7514	22.801	22.5157	22.2619	22.036
	1.20882	0.305725	B7S466	S-adenosylmethionine synthase (EC 2.5.1.6)	PHATRDRAFT_bd913	13	13	13	35	35	35	42.218	0	323.31	2137100000	236	27.3894	27.3107	26.8283	26.8067	27.5434	27.607	27.4644	27.4669	27.5923	27.6041	27.5836	27.6087
	0.606125	0.304072	B7G685	Predicted protein	PHATRDRAFT_54869	9	9	9	27.6	27.6	27.6	48.236	0	117.64	298050000	76	24.5406	24.3475	24.2618	24.2505	24.5273	24.3926	25.0492	25.0386	25.2699	24.7067	24.4459	23.6343
	1.94396	0.295581	B7FV13	Predicted protein (Fragment)	PHATRDRAFT_1874	7	7	7	12.8	12.8	12.8	55.659	0	33.558	159670000	57	23.6074	23.6901	23.4892	23.512	23.3777	23.5681	23.8882	23.7823	24.051	24.0763	23.6587	23.5615
	2.24472	0.28622	B7G495	Predicted protein	SybF PHATRDRAFT_51073	6	6	6	44.5	44.5	44.5	22.45	0	232.45	234250000	64	24.1377	24.0052	24.3738	24.2096	23.9305	23.9447	24.2626	24.4832	24.5133	24.2919	24.3937	24.3742
	0.281815	0.286218	B7G2B9	Predicted protein	PHATRDRAFT_47067	9	9	9	9.5	9.5	9.5	130.34	0	41.28	56030000	32	22.5062	22.6938	21.28	21.4729	21.6034	22.4436	22.6005	22.7351	22.7334	22.9661	20.6475	22.0345
	0.826211	0.282681	B7G386	Predicted protein	PHATRDRAFT_47395	23	23	23	72.2	72.2	72.2	35.678	0	323.31	7022800000	454	29.5383	29.3344	28.7058	28.8277	28.743	28.9003	29.0401	29.0371	29.191	29.1991	29.6327	29.6456
	1.55196	0.279416	B7FUF0	Predicted protein	PHATRDRAFT_44529	6	6	6	20	20	20	39.829	0	44.174	132250000	31	23.6854	23.4403	23.0535	22.9844	23.2966	23.2953	23.4663	23.6261	23.5672	23.5366	23.6799	23.5558
	0.237108	0.278475	B7G4P7	Predicted protein	PHATRDRAFT_38015	12	12	12	38.2	38.2	38.2	43.256	0	67.297	256130000	85	23.1511	22.092	25.1856	25.1462	23.8662	24.0147	24.1603	24.2084	24.2684	24.213	24.2449	24.0317
	0.445043	0.277122	B7G8Z3	Predicted protein	PHATRDRAFT_30003	6	6	6	35.8	35.8	35.8	22.287	0	101	111770000	48	22.4525	23.1984	22.186	23.5742	23.0783	23.0039	23.4876	23.8552	23.2763	23.2939	22.6385	22.6044
	0.486894	0.27706	B7G5B5	Predicted protein	PHATRDRAFT_47905	7	7	7	25.9	25.9	25.9	31.046	0	86.558	273910000	57	23.7197	24.3268	24.3878	24.301	24.6551	24.6087	24.4039	24.4693	24.2278	23.9582	25.3694	25.2329
	1.58407	0.277009	B7G3G6	Predicted protein	PHATRDRAFT_51066	7	7	7	36.8	36.8	36.8	17.09	0	78.725	1509700000	106	26.6425	26.4343	26.7594	26.7892	26.9162	27.0445	27.0001	26.9397	27.2348	27.2272	26.9309	26.9154
	0.643833	0.273733	B7G5C9	Predicted protein	PHATRDRAFT_22019	3	3	3	7.3	7.3	7.3	47.591	0	8.0027	15077000	17	20.4938	21.508	21.3076	20.6961	21.0439	20.6183	21.6306	20.6466	21.1924	21.2512	21.3848	21.2043
	0.36561	0.273062	B5Y3F5	Predicted protein	PHATR_42051	12	12	12	23.1	23.1	23.1	68.995	0	84.87	114970000	62	22.8616	21.4923	23.6548	23.474	23.3406	23.3649	23.0176	23.2113	23.3745	23.4516	23.4079	23.3636
	1.10376	0.270382	B5Y4S4	Predicted protein	PHATR_43922	4	4	4	8.1	8.1	8.1	105.79	0	13.902	46818000	31	21.3959	21.8094	21.8749	21.9309	22.1036	21.9071	22.4297	22.2233	22.2032	22.1331	21.7691	21.8857
	0.332512	0.270185	B7GC24	Predicted protein	PHATRDRAFT_40658	3	3	3	19.3	19.3	19.3	24.179	0	16.686	19552000	21	21.2423	20.8326	21.1525	21.3606	21.3339	21.0331	23.1195	21.0564	21.3389	21.0782	20.7859	21.1972
	0.284439	0.269635	B7G1I2	Predicted protein	PHATRDRAFT_46522	6	6	6	18.6	18.6	18.6	54.913	0	70.616	85607000	50	23.1262	22.9142	21.5438	22.0325	23.0137	23.0502	21.4152	22.9791	23.3177	23.3628	23.2103	23.0134
	1.23846	0.26548	B7FXP2	Predicted protein	PHATRDRAFT_12174	7	7	7	15	15	15	63.586	0	49.162	212770000	40	23.5368	23.7759	23.9861	23.8998	24.2651	24.3215	24.1326	24.2695	24.3096	24.2564	24.1956	24.2143
	0.117041	0.265315	B7FVX0	Predicted protein	PHATRDRAFT_26515	3	3	3	13.2	13.2	13.2	30.58	0	64.986	329890000	49	21.3977	21.3229	25.7769	25.9586	24.6085	24.5849	24.6072	24.4434	24.1794	24.3107	23.9739	23.7267
	0.641665	0.264282	B5Y493	UDP-sulfoquinovose synthase, plastid	SQD1 PHATR_21201	13	13	13	33.1	33.1	33.1	50.244	0	323.31	533700000	141	25.6494	25.5434	24.7897	24.5844	25.329	25.5649	25.5945	25.8023	25.6199	25.5159	25.1279	25.3861
	1.3724	0.26396	B7FXH5	Predicted protein	PHATRDRAFT_26980	11	11	11	26.5	26.5	26.5	58.805	0	47.822	125120000	54	23.1618	23.2209	22.9153	23.0269	23.1848	23.5262	23.422	23.6122	23.3169	23.1368	23.5277	23.6041
	0.940393	0.260556	B7G8J0	Predicted protein	PHATRDRAFT_22774	9	9	9	43.5	43.5	43.5	26.546	0	323.31	2042200000	196	27.0437	27.1324	27.3973	27.1069	27.4338	27.0859	27.7346	27.7428	27.6245	27.5348	27.1958	26.9308
	0.543133	0.258837	B7GA10	Predicted protein	PHATRDRAFT_23079	19	19	19	52.1	52.1	52.1	28.619	0	179.47	3115700000	286	28.225	28.1553	27.4822	27.4518	27.6933	27.8318	28.4308	28.4096	28.3643	28.2211	27.4765	27.4903
	1.37022	0.257499	B7G630	Ubiquitin carboxyl-terminal hydrolase (EC 3.4.19.12)	PHATRDRAFT_29340	7	7	7	17.2	17.2	17.2	54.784	0	38.673	81229000	52	22.4113	22.565	22.8222	22.701	22.6624	22.3214	23.0163	23.1429	22.7925	22.7329	22.6829	22.6609
	0.728215	0.257489	B7FSB0	Predicted protein	Rab5a PHATRDRAFT_51511	8	8	8	40.3	40.3	40.3	22.359	0	32.494	204090000	68	24.3633	24.1106	24.0349	23.8715	23.3617	23.7298	24.2776	24.2522	24.4063	24.4212	23.9449	23.7146
	1.08205	0.238303	B7G8H9	Predicted protein	PHATRDRAFT_48822	11	11	9	52	52	47.3	28.318	0	323.31	1006800000	168	26.0635	25.913	26.1392	26.072	26.6065	26.6003	26.378	26.4335	26.4776	26.4769	26.5557	26.5027
	0.134937	0.238228	B7GEG7	Nad-dependent epimerase/dehydratase	PHATRDRAFT_41531	8	8	8	20.8	20.8	20.8	57.053	0	44.665	48292000	31	21.0039	19.7912	23.5088	23.0729	21.3328	19.8026	22.2702	21.3207	21.8341	21.7584	20.8333	21.925
	1.35966	0.237785	B7G647	Predicted protein (Fragment)	PHATRDRAFT_14696	6	6	6	44.1	44.1	44.1	15.895	0	27.041	197340000	58	23.8779	23.7043	23.7032	23.5194	23.8563	23.9725	23.93	23.8626	23.8244	23.9452	24.3029	24.1953
	0.467142	0.237672	B5Y3S9	Predicted protein	PHATR_46791	7	7	7	40.7	40.7	40.7	25.76	0	98.702	277280000	86	24.7235	24.6889	23.9638	24.4203	24.2919	24.1253	24.689	24.7932	24.0273	23.9701	25.1316	25.0283
	0.231997	0.236467	B7FUP5	Predicted protein	PHATRDRAFT_19152	8	8	8	29.3	29.3	29.3	17.545	0	45.054	271520000	50	24.4723	24.6863	23.4054	23.2767	24.7269	24.742	24.9778	24.5493	25.149	25.0479	23.556	23.4482
	0.150533	0.236202	B7GE80	Fucoxanthin chlorophyll a/c protein, deviant	PHATRDRAFT_24119	5	5	5	25.9	25.9	25.9	25.537	0	111.92	195540000	54	24.1696	20.6275	24.0206	24.1896	24.5326	24.308	24.0696	23.639	23.9718	23.9295	23.6917	23.9635
	1.93927	0.23592	B7GBM0	Predicted protein	PHATRDRAFT_49829	6	6	6	36.7	36.7	36.7	27.329	0	50.037	98589000	56	22.7664	22.6699	22.9178	22.8702	23.0176	23.1187	23.0303	23.0161	23.1374	23.1458	23.1989	23.2478
	0.30235	0.229991	B7G5Z8	Glycine cleavage system P protein (EC 1.4.4.2)	GDCP PHATRDRAFT_22187	21	21	21	26	26	26	108.41	0	323.31	571280000	145	26.3695	26.356	24.6288	24.7843	24.9683	25.028	25.474	25.4875	25.7589	25.7177	25.5703	25.5066
	1.71968	0.22543	B7FXY3	Predicted protein	PHATRDRAFT_45515	11	11	11	44.9	44.9	44.9	32.776	0	96.968	234960000	72	24.4497	24.1585	24.1246	24.2614	23.9756	23.9655	24.4096	24.4715	24.246	24.3602	24.4032	24.3975
	0.461836	0.224529	B7FQQ4	Predicted protein	PHATRDRAFT_17846	9	9	9	35.2	35.2	35.2	16.535	0	71.78	1385600000	123	27.0239	27.016	25.9878	25.9931	26.9148	26.8778	26.9715	26.9109	27.0764	27.0676	26.5544	26.5797
	0.785346	0.222645	B7G6J6	Rab GDP dissociation inhibitor	RabGDI PHATRDRAFT_14827	13	13	13	35.9	35.9	35.9	48.946	0	323.31	652160000	176	25.0265	25.5117	25.7081	25.6758	25.4286	25.3475	25.7592	25.6578	25.9646	25.9243	25.38	25.3482
	0.649693	0.22131	B5Y5U1	Predicted protein (Fragment)	PHATR_25956	9	9	9	33.8	33.8	33.8	30.837	0	78.261	540480000	71	25.4747	25.2075	24.8737	24.9233	25.6202	25.7876	25.5867	25.6246	25.7274	25.6552	25.2401	25.381
	0.379468	0.219903	B7G7J0	Alanine--tRNA ligase (EC 6.1.1.7) (Alanyl-tRNA synthetase) (AlaRS)	PHATRDRAFT_15186	14	14	14	22.6	22.6	22.6	105.39	0	76.008	74038000	54	23.163	23.1823	22.3955	22.2521	21.6916	22.112	22.8314	22.6587	22.2747	22.6931	22.9305	22.7275
	0.1857	0.218501	B7FT30	Predicted protein	PHATRDRAFT_18335	9	9	9	10.5	10.5	10.5	112.28	0	13.482	44614000	27	21.0475	20.9349	22.301	22.201	22.2742	21.4316	22.2593	22.2784	22.4667	22.3722	19.9695	22.1551
	0.417095	0.217703	B7GE71	Predicted protein	PHATRDRAFT_50464	7	7	7	18.1	18.1	18.1	53.344	0	16.507	75769000	50	22.23	21.9341	22.847	22.5796	22.6105	22.7879	22.7882	22.499	23.0622	21.873	22.9992	23.0736
	0.127336	0.214932	B7FX98	Predicted protein	PHATRDRAFT_34995	5	5	5	42.6	42.6	42.6	16.487	0	17.745	86541000	30	22.7962	22.3462	20.9954	23.069	22.8217	22.7353	23.4111	22.9851	20.3079	21.7479	23.7952	23.8062
	0.266646	0.214469	B7FW21	Predicted protein	PHATRDRAFT_44899	2	2	2	7.3	7.3	7.3	31.776	0	74.175	33569000	30	21.9475	21.6772	20.6651	20.5249	21.6425	22.1301	21.6574	21.7965	21.8087	21.9915	20.6834	21.9365
	1.70531	0.213265	B7GDA9	Dihydrolipoamide acetyltransferase component of pyruvate dehydrogenase complex (EC 2.3.1.-)	DHLTA_3 PHATRDRAFT_23850	10	10	3	24.3	24.3	6.7	49.148	0	162.89	448800000	132	25.3027	25.2849	24.9823	24.9669	24.9743	24.8774	25.2479	25.299	25.2419	25.2144	25.3402	25.3248
	1.32809	0.212059	B7GDG0	Predicted protein	PHATRDRAFT_56243	7	7	7	21.9	21.9	21.9	49.843	0	70.207	192120000	74	23.6983	24.1774	23.534	23.8015	23.8687	23.8634	24.1193	23.9148	23.9645	24.03	24.0743	24.1128
	0.540511	0.211797	B5Y4V1	NADH dehydrogenase [ubiquinone] flavoprotein 1, mitochondrial (EC 1.6.99.3) (EC 7.1.1.2)	PHATR_43944	9	9	9	24.5	24.5	24.5	54.054	0	42.325	164760000	52	23.4096	23.3392	23.9623	24.1092	23.1391	23.4762	23.7786	23.7922	24.0109	24.1178	23.3799	23.6269
	0.293348	0.20819	B7FPS3	Predicted protein	PHATRDRAFT_42848	2	2	2	6.8	6.8	6.8	42.945	0	29.774	26817000	21	21.5189	21.0527	20.8557	21.5383	21.83	21.8411	21.2909	21.4795	21.6887	21.4023	21.1557	22.8689
	0.710104	0.206038	B7S3I7	Predicted protein	PHATRDRAFT_bd977	19	19	3	49.1	49.1	9	36.314	0	323.31	3645400000	253	27.8164	27.8449	28.2074	28.3024	28.1518	28.2021	28.6066	28.5479	28.3506	28.3957	27.8622	27.9981
	2.06834	0.205727	B7G8K0	Prohibitin	PHATRDRAFT_54958	10	10	3	34.5	34.5	10.6	31.495	0	33.258	894270000	137	26.1658	26.0929	26.1353	26.0125	26.049	26.1044	26.3712	26.3114	26.1079	26.1379	26.4302	26.4355
	0.232363	0.201258	B7FRY4	Predicted protein	PHATRDRAFT_43348	3	3	3	16.5	16.5	16.5	32.024	0	59.053	43967000	21	20.4781	21.2809	22.3362	22.4826	21.1961	20.9755	21.1828	21.5288	21.8429	21.7177	22.2709	21.4136
	0.700565	0.198909	B7GEM2	Predicted protein	helicase_5 PHATRDRAFT_51301	10	10	10	28	28	28	48.248	0	182.18	604180000	150	25.2451	25.0784	25.7192	25.752	25.8373	25.2117	25.526	25.7805	25.6057	25.5482	25.7638	25.813
	0.909895	0.196717	B7FPG9	Predicted protein	PHATRDRAFT_8670	32	32	32	49.4	49.4	49.4	81.346	0	323.31	939020000	284	26.2525	26.1476	26.1415	26.1596	26.0408	26.1766	26.1126	26.0032	26.3006	26.3405	26.6506	26.6914
	0.921285	0.195943	B7GEN1	Predicted protein	PHATRDRAFT_41601	4	4	4	13.5	13.5	13.5	32.714	0	99.478	218680000	43	24.0296	23.9983	23.9927	23.8572	24.3215	24.3352	24.3466	24.329	24.0349	24.0983	24.6101	24.2912
	0.246921	0.192007	B7GBN9	Predicted protein	PHATRDRAFT_23429	8	8	8	14.8	14.8	14.8	66.582	0	37.79	132790000	61	22.7594	22.7917	23.8822	24.2089	22.6197	22.6	23.0631	23.2076	23.7857	23.7826	23.1471	23.0279
	0.202865	0.190632	B7FX33	Predicted protein (Fragment)	PHATRDRAFT_8269	4	4	4	62.3	62.3	62.3	8.5534	0	133.66	169820000	74	22.6835	22.4517	24.4065	24.5233	23.4672	23.4962	23.6504	23.6208	23.3966	23.2349	24.0994	24.1701
	0.491705	0.189059	B7G833	Predicted protein	PHATRDRAFT_48680	8	8	8	13.8	13.8	13.8	63.701	0	128.03	352980000	90	24.2125	24.3969	25.1319	24.4248	25.0499	24.6859	24.7715	24.6927	25.2377	25.0222	24.6101	24.702
	0.672641	0.189033	B7G279	T-complex protein 1 subunit eta (TCP-1-eta) (CCT-eta)	PHATRDRAFT_37131	8	8	8	21.1	21.1	21.1	61.859	0	76.193	126160000	56	22.7226	23.4031	23.1078	23.5295	23.2811	23.5596	23.4354	23.4434	23.4902	23.4372	23.6973	23.2343
	0.242315	0.184857	B7FRZ2	Predicted protein	PHATRDRAFT_43356	4	4	4	21.1	21.1	21.1	25.152	0	18.498	41048000	18	21.65	21.2316	22.3424	22.4921	21.2093	21.1756	22.4414	22.1258	21.8123	22.2608	21.2999	21.2698
	0.586242	0.181112	B7GCW2	Predicted protein	PHATRDRAFT_40956	12	12	12	29.1	29.1	29.1	56.674	0	73.218	190590000	69	24.1376	24.0755	23.3303	23.6289	24.0474	23.9829	24.0988	24.1262	24.1751	24.2216	23.9637	23.7039
	0.302529	0.180134	B5Y422	Predicted protein	PHATR_46875	6	6	6	24	24	24	49.596	0	72.068	41731000	35	21.7994	21.8542	22.1351	22.4483	21.9145	20.6568	21.8744	21.8957	22.1374	21.9	22.2125	21.8691
	0.237169	0.180024	B7G505	Predicted protein	PHATRDRAFT_38124	5	5	5	22	22	22	34.616	0	31.541	207050000	45	24.7151	24.6991	23.3198	23.1896	23.7949	24.1105	24.0336	23.8469	23.9754	23.755	24.6622	24.6362
	0.270187	0.169796	B7GAE4	Lysine--tRNA ligase (EC 6.1.1.6) (Lysyl-tRNA synthetase)	PHATRDRAFT_42289	15	15	15	28.8	28.8	28.8	60.737	0	57.416	213620000	93	23.439	23.5063	24.4974	24.4232	23.8876	23.8421	23.5378	23.6471	24.0951	24.0439	24.6457	24.6447
	0.737964	0.165462	B7GCT8	Predicted protein	PHATRDRAFT_23717	16	16	13	48.8	48.8	44.1	37.939	0	323.31	6709200000	325	28.8231	28.4682	29.0285	28.9826	29.0191	29.0375	28.9066	28.9205	29.2959	29.2621	29.0078	28.9589
	0.421464	0.164771	B7G0F8	Predicted protein	PHATRDRAFT_46206	5	5	5	31.5	31.5	31.5	23.138	0	91.777	212200000	70	23.8844	24.1765	24.3619	24.4363	23.4624	23.648	24.3911	24.1798	24.3582	24.1223	23.9183	23.9884
	0.962326	0.161763	B7G502	Protein fucoxanthin chlorophyll a/c protein	Lhcr13 PHATRDRAFT_38121	6	6	6	32.5	32.5	32.5	22.266	0	221.69	2171700000	157	27.0949	27.1694	27.3505	27.6919	27.2735	27.5076	27.4963	27.4873	27.5284	27.5137	27.456	27.5766
	0.815632	0.160688	B7FS29	Adenylosuccinate lyase (ASL) (EC 4.3.2.2) (Adenylosuccinase)	PHATRDRAFT_18087	12	12	12	20.6	20.6	20.6	56.082	0	34.343	513180000	89	25.0314	25.016	25.1198	25.0338	25.376	25.4739	25.3742	25.2883	25.5423	25.4786	25.1504	25.1812
	0.476523	0.160498	B5Y5J6	UDP-glucose 6-dehydrogenase (EC 1.1.1.22)	UGDH1 PHATR_18745	14	14	14	35.2	35.2	35.2	52.608	0	283.11	1466400000	149	26.5189	26.5597	26.8747	26.8446	26.4241	26.4239	26.8591	26.8663	27.0294	27.1279	26.3767	26.3493
	0.328652	0.155134	B7G933	ATPase ASNA1 homolog (EC 3.6.-.-) (Arsenical pump-driving ATPase homolog) (Arsenite-stimulated ATPase)	PHATRDRAFT_22896	6	6	6	18.9	18.9	18.9	38.801	0	29.078	416620000	39	25.1834	25.007	24.8504	24.882	25.2762	24.5408	25.1119	25.3318	25.4545	25.4707	24.3267	24.975
	0.63705	0.15367	B7FY02	Ubiquitin extension protein 3	UBI3 PHATRDRAFT_27118	6	6	3	44.5	44.5	20	17.808	0	191.1	1387500000	162	26.6017	26.3418	27.0624	27.0079	26.6074	26.6923	26.7878	26.7738	27.0474	26.9696	26.87	26.7869
	0.425077	0.150777	B7FUM7	Adenylosuccinate synthetase (AMPSase) (AdSS) (EC 6.3.4.4) (IMP--aspartate ligase)	PHATRDRAFT_26256	7	7	7	17.1	17.1	17.1	57.143	0	40.679	182700000	66	23.6374	23.3016	24.0273	24.132	23.6993	23.5694	23.8169	23.8414	24.2674	24.0879	23.6409	23.6174
	0.15967	0.148913	B7GBS0	Predicted protein	PHATRDRAFT_49748	7	7	7	3.7	3.7	3.7	305.57	0	25.748	20843000	21	21.9716	20.2286	22.4747	22.1951	21.2371	21.0975	21.6577	21.1415	21.8822	21.7931	21.5522	22.0714
	0.484328	0.148428	B7FRM6	Predicted protein	PHATRDRAFT_24374	18	18	18	31	31	31	71.418	0	248.19	942970000	171	25.8168	25.8138	26.5147	26.3666	26.1878	26.2071	26.0276	26.0375	26.4093	26.4134	26.451	26.4587
	0.175489	0.139434	B7G326	Predicted protein	PHATRDRAFT_51055	4	4	4	7.9	7.9	7.9	68.783	0	9.7942	42491000	21	21.6299	21.4829	21.3433	21.7634	21.7065	21.6311	20.5702	22.6687	22.1357	21.1333	21.8362	22.0498
	0.588922	0.139038	B7GBL1	Predicted protein	PHATRDRAFT_30660	16	16	16	61.5	61.5	61.5	29.85	0	323.31	3361900000	287	28.1979	28.0542	27.8634	27.8285	28.1032	28.0238	28.3661	28.3653	28.2175	28.272	27.848	27.8365
	0.245437	0.136595	B7FYK0	Long chain acyl-coa synthetase (EC 6.2.1.3)	ACS1 PHATRDRAFT_20143	18	18	18	32.5	32.5	32.5	79.03	0	323.31	339290000	101	24.3162	24.4076	24.7564	24.8014	24.9087	24.77	24.3572	24.1128	25.2418	25.4741	24.8471	24.7469
	0.184392	0.133591	B7G0L9	Predicted protein (Fragment)	PHATRDRAFT_12620	11	11	11	23.7	23.7	23.7	59.012	0	50.371	89343000	50	22.392	22.4367	23.1946	23.6428	21.6935	22.5288	22.9441	22.8131	23.0314	22.5021	22.6537	22.7456
	0.462244	0.132428	B7S3Q2	2-phosphoglycolate phosphatase	PGP PHATRDRAFT_bd1186	8	8	8	35	35	35	33.959	0	56.609	142180000	59	23.3195	23.1736	23.5403	23.7205	23.4472	23.3826	23.7282	23.7003	23.6968	23.7848	23.3542	23.114
	0.192612	0.131883	B7G5G1	Predicted protein	PHATRDRAFT_47943	11	11	11	10.4	10.4	10.4	127.89	0	32.956	95686000	53	23.0433	22.9792	22.7717	21.6736	23.4322	23.4305	22.9151	22.7298	23.1629	23.0299	23.217	23.0672
	0.0947191	0.129419	A0T0L9	Photosystem I P700 chlorophyll a apoprotein A1 (EC 1.97.1.12) (PSI-A) (PsaA)	psaA	12	12	12	16.1	16.1	16.1	83.595	0	132.51	2854000000	171	28.9402	28.915	26.3278	26.1928	27.638	27.6359	27.9166	27.9237	28.033	27.9727	27.245	27.3353
	0.18318	0.126156	B7FUX7	Predicted protein	PHATRDRAFT_10757	5	5	5	25.5	25.5	25.5	37.259	0	143.39	116010000	55	23.3313	23.2825	22.7992	23.0545	23.2354	22.8701	22.941	23.643	22.5426	22.8388	24.2844	23.0803
	0.896382	0.124295	B7GEF0	Predicted protein	PHATRDRAFT_41511	7	7	7	44.5	44.5	44.5	24.707	0	30.515	181190000	49	24.0902	23.8665	23.8254	23.7104	23.7249	23.7874	23.9774	23.9582	23.7612	23.9319	23.9897	24.1322
	0.0827981	0.123283	B7FZX8	Predicted protein	PHATRDRAFT_35939	5	5	5	39.4	39.4	39.4	27.901	0	133.29	59424000	29	21.0822	21.2928	23.5519	23.5904	22.5465	20.492	22.2158	22.1173	22.2516	22.5621	22.1855	21.9631
	0.0714337	0.122964	A0T0M7	Photosystem I P700 chlorophyll a apoprotein A2 (EC 1.97.1.12) (PSI-B) (PsaB)	psaB	8	8	8	10.6	10.6	10.6	81.846	0	151.63	624670000	68	26.8503	26.9067	23.8491	23.6015	25.532	25.4507	25.7331	26.0143	25.7476	25.9521	24.8189	24.662
	0.0899191	0.119574	B7FX40	3-hydroxyisobutyryl-CoA hydrolase, mitochondrial (EC 3.1.2.4) (3-hydroxyisobutyryl-coenzyme A hydrolase)	PHATRDRAFT_45277	3	3	3	5.7	5.7	5.7	55.171	0	9.0352	59400000	23	22.1891	20.8151	23.3882	23.2809	20.8983	21.6056	21.9123	22.4791	22.1878	22.7256	22.0668	21.5231
	0.471663	0.119043	B7G9G3	Lipoamide dehydrogenase (EC 1.8.1.4)	pDLDH1 PHATRDRAFT_30113	8	8	8	22.3	22.3	22.3	56.754	0	224.45	870530000	165	26.2545	26.2648	25.8876	26.0064	25.9821	25.9895	26.2494	26.4369	26.3394	26.3153	25.887	25.8713
	0.140426	0.111302	B7GC21	Predicted protein	PHATRDRAFT_23547	5	5	5	8.1	8.1	8.1	99.646	0	27.83	39875000	35	21.8157	21.6904	21.8368	21.5014	21.521	21.5617	21.4047	21.3986	23.1456	22.0351	21.4376	21.1732
	0.313939	0.110458	B7G9G9	Fructose-1,6-bisphosphate aldolase	FbaC2 PHATRDRAFT_22993	9	9	9	23.5	23.5	23.5	47.935	0	45.098	584550000	59	26.0556	25.6294	25.0559	25.1242	25.5222	25.5823	25.5115	25.5708	25.659	25.6724	25.5426	25.6762
	0.243407	0.108929	B5Y3N7	Predicted protein	PHATR_50995	7	7	7	27.2	27.2	27.2	30.402	0	260.14	607510000	125	25.1047	25.1046	25.5096	25.8778	25.2224	25.6439	25.6613	25.5685	25.8822	25.7508	25.0372	25.2167
	0.484193	0.108547	B7FR48	Predicted protein	PHATRDRAFT_43249	8	8	8	32.7	32.7	32.7	34.469	0	60.463	118500000	43	23.3761	23.2593	23.356	23.3978	22.904	22.9137	23.3506	23.1234	23.4081	23.3979	23.3663	23.2119
	0.380786	0.103992	B7FRD6	Phosphoserine transaminase (EC 2.6.1.52)	PSAT PHATRDRAFT_42458	14	14	14	38.1	38.1	38.1	44.933	0	158.7	1197900000	192	26.6881	26.4088	26.4317	26.2961	26.6382	26.8216	26.6287	26.5276	26.9683	26.867	26.5438	26.373
	0.725232	0.103519	B7FUD3	Predicted protein	PHATRDRAFT_26176	9	9	9	20.8	20.8	20.8	45.236	0	220.7	897240000	128	26.2591	26.1416	25.9333	26.0437	26.2608	26.3067	26.3279	26.2584	26.4089	26.2842	26.1454	26.1416
	0.21637	0.103256	B7FUV3	60S ribosomal protein L6	PHATRDRAFT_34146	11	11	11	47.7	47.7	47.7	21.64	0	188.27	1447500000	203	26.7923	26.774	26.7242	26.6788	26.9067	26.9075	27.3484	27.3798	26.9554	27.03	26.4592	26.2302
	0.636067	0.0998058	B7FQT3	Peptidyl-prolyl cis-trans isomerase (PPIase) (EC 5.2.1.8)	PHATRDRAFT_43152	4	4	3	27.4	27.4	22	17.181	0	57.769	2701200000	102	27.7161	27.5552	27.8325	27.7631	28.0487	27.7467	27.873	27.7056	27.8919	27.833	27.9605	27.9971
	0.153736	0.0980895	B7G7S4	Acetyl-coa carboxylase (EC 6.3.4.14) (EC 6.4.1.2)	ACC1 PHATRDRAFT_54926	63	63	62	33.5	33.5	33.5	229.51	0	323.31	4757500000	667	28.0557	28.0449	28.648	28.71	28.5667	28.4426	28.4684	28.4302	29.1455	29.1237	27.9325	27.9562
	0.156654	0.0959978	B7G814	Predicted protein	PHATRDRAFT_48661	4	4	4	16.2	16.2	16.2	36.671	0	32.433	53474000	25	21.3168	22.2439	22.8024	22.7607	21.911	22.0703	22.1868	22.0682	22.3041	22.1375	22.5096	22.4749
	0.206331	0.0958738	B7FU36	Methyltransferase (EC 2.1.1.-) (Fragment)	PHATRDRAFT_10824	8	8	8	26.3	26.3	26.3	34.473	0	74.549	580180000	57	25.3803	25.3002	25.5161	25.6397	25.467	25.3452	25.5544	25.4038	26.2404	25.8201	25.1905	25.0145
	0.354921	0.0944344	B7FPE8	Nucleoside diphosphate kinase (EC 2.7.4.6)	NDK1 PHATRDRAFT_41676	6	6	5	39.5	39.5	33.6	17.254	0	118.5	657140000	103	25.7249	25.4627	25.7725	25.7984	25.5893	25.7162	25.9362	25.9352	25.9062	25.9748	25.462	25.4161
	0.624692	0.0941617	B7GC84	Proteasome endopeptidase complex (EC 3.4.25.1)	PHATRDRAFT_49897	7	7	7	42.8	42.8	42.8	25.669	0	179.97	347590000	91	24.7289	24.6091	24.3316	24.4268	24.4421	24.5388	24.694	24.7122	24.6768	24.6355	24.4631	24.4606
	0.210963	0.0926558	B7FT67	Triosephosphate isomerase (EC 5.3.1.1)	PHATRDRAFT_50738	7	7	7	35.5	35.5	35.5	30.153	0	103.13	349170000	51	24.8458	24.816	24.4663	24.718	25.0943	24.9127	24.8467	25.0333	24.3983	24.5587	25.126	25.4459
	0.166153	0.0915775	B7FQF7	CRTISO5 carotenoid isomerase 5,phytoene dehydrogenase-related protein (Fragment)	CRTISO5 PHATRDRAFT_9210	8	8	8	21.5	21.5	21.5	58.057	0	38.699	78724000	54	23.0575	22.9387	21.8353	22.0634	22.6146	22.4888	22.8494	22.3976	22.7852	22.6654	22.248	22.6023
	0.482379	0.0909748	B7FVP7	COP9 SigNalosome subunit 6 (Fragment)	CSN6 PHATRDRAFT_11458	9	9	9	32.9	32.9	32.9	30.677	0	24.127	151910000	58	23.8234	23.7635	23.3915	23.3521	23.6264	23.6859	23.7817	23.6702	23.5485	23.6353	23.7906	23.7623
	0.128976	0.0889098	F1DGM7	Cytochrome c oxidase subunit 2	Cox2	4	4	4	13.8	13.8	13.8	30.283	0	16.785	271740000	51	24.8873	24.7586	23.803	23.7172	24.314	24.3603	24.2378	24.3319	24.9678	24.8799	24.0178	23.9388
	0.418992	0.0817521	B7G0H8	Fumarate hydratase (EC 4.2.1.2)	Fum PHATRDRAFT_36139	6	6	6	17.5	17.5	17.5	48.728	0	63.596	154850000	49	23.5045	23.4692	23.6665	23.6339	23.579	23.5558	23.6812	23.5289	23.8768	23.9053	23.4279	23.4794
	0.548702	0.081234	B7G9Z5	Predicted protein	PHATRDRAFT_49248	10	10	10	31.9	31.9	31.9	34.027	0	45.461	286800000	35	24.4942	24.2099	24.5885	24.6028	24.4126	24.6201	24.6334	24.6181	24.6509	24.4548	24.5412	24.5172
	0.698502	0.0801961	B7FVG8	Predicted protein	PHATRDRAFT_11174	8	8	8	19	19	19	69.153	0	137.65	203060000	55	23.9914	24.0431	24.0437	23.9807	23.9439	24.0757	24.1677	24.195	24.136	24.2134	23.9447	23.9028
	0.615401	0.0792157	B7FNZ1	Predicted protein	PHATRDRAFT_17332	13	13	13	38.2	38.2	38.2	42.351	0	129.41	299950000	102	24.7234	24.4203	24.5648	24.6321	24.5197	24.5591	24.638	24.5196	24.5416	24.6187	24.7629	24.814
	0.120278	0.0784527	B5Y4R6	Predicted protein	PHATR_18524	5	5	5	8.4	8.4	8.4	86.852	0	22.545	35454000	28	21.3901	21.7678	21.6047	21.7392	21.3044	21.9008	21.474	21.5879	21.7565	20.797	22.1871	22.375
	0.14574	0.0784346	B7G5M5	Predicted protein	Rab2 PHATRDRAFT_22095	6	6	6	27.6	27.6	27.6	23.426	0	32.95	124520000	43	23.3786	23.2296	23.7875	23.7169	22.6453	22.9089	23.4255	23.3725	23.6232	23.5543	22.942	23.2199
	0.133907	0.0771624	B7FWT8	Peptidylprolyl isomerase (EC 5.2.1.8)	PHATRDRAFT_19690	4	4	4	20.8	20.8	20.8	18.518	0	8.6574	331020000	38	24.2535	23.9917	25.1754	25.0768	24.6641	24.9389	24.486	24.4156	24.8767	24.7619	24.9376	25.0855
	0.105821	0.0745325	B7G374	Predicted protein	AP4beta PHATRDRAFT_54730	10	10	10	14.3	14.3	14.3	88.031	0	27.828	93969000	53	23.1981	23.2708	23.1927	23.1611	21.746	22.4241	22.9868	22.9387	23.1066	23.0673	22.6947	22.6462
	0.337972	0.0730782	B7S438	Predicted protein	PHATRDRAFT_bd474	11	11	11	19.3	19.3	19.3	67.822	0	37.142	145140000	47	23.5617	23.6009	23.4672	23.4041	23.6269	23.6693	23.4522	23.397	23.531	23.6349	23.8444	23.909
	0.26212	0.0722513	B7FWI9	Predicted protein	PHATRDRAFT_45120	8	8	8	19.4	19.4	19.4	58.636	0	43.972	166870000	53	23.5845	23.5203	24.169	23.9372	23.5524	23.6539	23.6661	23.6804	23.8817	23.8645	23.8095	23.9487
	0.146064	0.0629387	B5Y4T4	Coatomer subunit gamma	COPgamma PHATR_10209	19	19	19	22.4	22.4	22.4	100.5	0	109.57	526440000	101	25.1602	25.0851	25.3023	25.3808	25.5364	25.3686	25.4788	25.3674	25.7546	25.7346	24.7977	25.0779
	0.0930573	0.0570027	B5Y3P4	Predicted protein	PHATR_46758	5	5	5	29	29	29	33.34	0	18.68	52068000	36	21.5936	22.7226	22.4551	22.2847	21.7166	21.9433	22.2169	22.1365	21.6007	22.6192	22.1043	22.3803
	0.15038	0.0562696	B7FTU0	Predicted protein	PHATRDRAFT_18893	11	11	11	47.9	47.9	47.9	38.407	0	323.31	697940000	97	25.5421	25.6639	26.1224	26.1333	25.5441	25.5167	25.8293	25.6836	26.0918	26.0049	25.6521	25.5984
	0.0958986	0.0494569	B7GA44	Predicted protein	PHATRDRAFT_42282	11	11	11	32.6	32.6	32.6	42.547	0	173.83	828200000	145	26.037	26.0897	26.1459	26.213	25.9245	25.6879	26.1765	26.1331	25.524	25.5694	26.4789	26.5129
	0.122197	0.0476163	B7G229	Predicted protein	PHATRDRAFT_13566	3	3	3	12.5	12.5	12.5	36.513	0	14.862	27162000	18	21.0933	21.1918	21.6051	21.6944	21.1584	21.2757	21.6465	21.7179	21.4584	21.1977	21.086	21.198
	0.167067	0.0471849	B7FU92	Predicted protein	PHATRDRAFT_33928	10	10	10	57	57	57	22.43	0	251.71	575520000	128	25.6413	25.7506	25.2109	25.3072	25.5031	25.2314	25.6133	25.6174	25.5818	25.52	25.3325	25.2627
	0.0915235	0.0412296	B7FSX7	Gdp-mannose 4,6-dehydratase (EC 4.2.1.47)	GMD1 PHATRDRAFT_25417	7	7	7	25.6	25.6	25.6	40.99	0	70.564	197390000	51	23.8983	23.8901	24.1825	24.1943	23.6788	23.8462	23.9507	24.2028	24.295	24.3535	23.5231	23.6126
	0.0794821	0.0340405	B7G216	Predicted protein	PHATRDRAFT_28359	11	11	11	55.5	55.5	55.5	25.611	0	227.22	962380000	165	26.3773	26.4602	26.1505	26.1295	26.0676	26.0928	26.3204	26.3333	26.6023	26.5663	25.9205	25.7394
	0.0254836	0.0309858	B7FUL9	Predicted protein	PHATRDRAFT_34061	8	8	8	54.5	54.5	54.5	26.142	0	78.877	60275000	43	20.1214	22.5247	22.8825	22.7635	22.1574	22.1269	22.224	22.272	22.0191	21.8713	22.4047	21.9713
	0.0406215	0.0280183	B7G9B9	Protein fucoxanthin chlorophyll a/c protein	Lhcr2 PHATRDRAFT_22956	3	3	3	9.3	9.3	9.3	23.399	0	22.055	2928700000	106	28.4614	28.3885	27.1533	27.0994	27.859	27.8148	27.9617	27.8436	27.8415	27.9477	27.7225	27.6275
	0.0278355	0.0188332	B7FUC9	Predicted protein	PHATRDRAFT_44510	10	10	10	33.5	33.5	33.5	48.546	0	257.01	1398600000	122	26.9371	26.864	26.5829	26.5548	26.8902	26.9204	27.0951	27.1191	27.1903	27.2472	26.0342	26.1765
	0.0876737	0.0179939	B7G9L9	Predicted protein	Sec4 PHATRDRAFT_30139	10	10	10	56	56	56	22.972	0	145.02	1113800000	137	26.5869	26.4105	26.3467	26.4051	26.495	26.5922	26.4693	26.4633	26.6966	26.6418	26.3936	26.2798
	0.0395008	0.0126839	B7FQ91	Predicted protein	PHATRDRAFT_42989	5	5	5	21.6	21.6	21.6	32.155	0	36.941	70354000	37	22.6326	22.7095	22.4525	22.5075	22.7102	22.1972	22.493	22.4077	22.3936	22.3996	22.7719	22.8197
	0.00534276	0.0121921	B5Y592	Predicted protein (Fragment)	PHATR_10284	3	3	3	21.7	21.7	21.7	19.596	0	29.31	329470000	29	25.4316	20.9542	24.7172	24.8	25.1575	25.2763	24.2358	24.3445	23.4874	23.5623	25.3828	25.3971
	0.0093991	0.0121702	B7FT77	Predicted protein	PHATRDRAFT_43716	7	7	7	35.5	35.5	35.5	33.827	0	56.284	138920000	44	23.0192	22.8679	23.4684	23.3565	23.8437	23.14	23.5523	23.807	23.7537	23.9244	23.5037	21.2276
	0.0187433	0.0113106	B7S404	Peptidylprolyl isomerase (EC 5.2.1.8)	PHATRDRAFT_bd1648	36	36	36	72.8	72.8	72.8	70.878	0	230.12	795370000	183	26.3875	26.4249	25.5015	25.6978	26.0425	25.9076	25.9319	26.0283	25.5925	25.6624	26.4487	26.3659
	0.00739985	0.0113001	B7FVS5	Proteasome subunit beta (EC 3.4.25.1)	PHATRDRAFT_19341	8	8	8	42.7	42.7	42.7	22.026	0	31.79	90202000	34	23.4457	23.2074	23.0912	22.6982	22.4314	20.9141	23.3585	23.1841	23.1147	23.1082	21.1758	21.9146
	0.0109894	0.00870069	B5Y5M8	Predicted protein	PHATR_44192	14	14	14	18.2	18.2	18.2	150.45	0	107.76	137360000	70	23.4221	23.1915	23.8384	23.7505	22.6305	23.7088	24.0037	23.7206	23.0833	22.6766	23.4401	23.6699
	0.0118444	0.00789547	B7FRS0	Nuclear-encoded-like protein of chloroplast gro	CPN60_2 groEL groL PHATRDRAFT_41721	28	28	28	51.4	51.4	51.4	61.993	0	323.31	1752500000	249	27.324	27.1984	26.7345	26.6737	27.4859	27.5705	27.2931	27.2782	26.6893	26.6461	27.5431	27.5847
	0.00254607	0.00171566	B7FZG3	Proteasome subunit alpha type (EC 3.4.25.1)	PHATRDRAFT_45998	4	4	4	16	16	16	27.513	0	13.339	55223000	37	22.7372	22.5535	21.9456	21.9633	21.7854	21.8134	22.2853	22.3367	22.4429	22.4395	21.5536	21.7509
	0.000598063	0.000412623	B7G829	Predicted protein	PHATRDRAFT_48676	14	14	14	3.6	3.6	3.6	532.77	0	73.389	107890000	67	23.7591	23.8254	22.6897	22.6871	22.7543	23.0259	23.2778	23.2956	22.745	23.0484	23.2162	23.161
	0.000526832	-0.000252724	B7FUJ7	Coatomer subunit epsilon	COPIepsilon PHATRDRAFT_19093	6	6	6	30.6	30.6	30.6	31.971	0	159.79	210520000	68	24.0803	24.4306	24.1089	24.1915	23.817	23.843	24.283	24.1723	24.3402	24.3416	23.663	23.6698
	0.00123767	-0.000692685	B7G602	Predicted protein	SNAP PHATRDRAFT_48103	8	8	8	38.3	38.3	38.3	33.926	0	302.19	151160000	57	23.6882	23.672	22.7914	23.4604	23.9596	24.0384	23.5371	23.4832	23.7759	23.7146	23.574	23.521
	0.00227509	-0.00104904	B7G0C3	Tubulin alpha chain	PHATRDRAFT_54534	17	17	17	42.8	42.8	42.8	49.747	0	323.31	1159800000	183	26.0877	26.0399	26.737	26.8728	26.7514	26.6331	26.6352	26.696	26.391	26.531	26.4169	26.4455
	0.00770098	-0.00164096	B5Y594	Serine hydroxymethyltransferase (EC 2.1.2.1)	SHMT PHATR_18665	19	19	19	37.2	37.2	37.2	52.188	0	202.15	1302000000	197	26.7348	26.6477	26.6123	26.6846	26.7782	26.9724	26.8644	26.8868	26.6119	26.5959	26.7121	26.7489
	0.00109907	-0.00179863	B7FQX6	Glucose-6-phosphate 1-epimerase (EC 5.1.3.15)	PHATRDRAFT_17895	5	5	5	19.3	19.3	19.3	36.866	0	104.2	235350000	34	21.4046	24.1575	24.55	24.6013	24.9906	24.7481	24.0362	24.0812	23.7635	23.8916	24.3042	24.3646
	0.00193126	-0.00233618	B5Y5N6	Succinate dehydrogenase [ubiquinone] flavoprotein subunit, mitochondrial (EC 1.3.5.1)	SDH1 PHATR_41812	12	12	12	19.3	19.3	19.3	69.791	0	180.42	372660000	89	24.0274	24.0622	25.6066	26.2676	24.206	24.1011	24.5387	24.3365	24.9031	24.9772	24.839	24.6622
	0.00874195	-0.00834592	B7FPF4	Predicted protein	PHATRDRAFT_42757	6	6	6	27.4	27.4	27.4	22.714	0	212.76	215990000	42	23.2097	23.1027	24.4832	24.3678	24.9002	24.3481	24.0889	24.0755	24.1602	24.5696	23.7482	23.7193
	0.00785297	-0.0094223	B7FZS6	Predicted protein (Fragment)	PHATRDRAFT_2097	7	7	7	14.9	14.9	14.9	60.288	0	62.594	86808000	44	22.3749	22.8765	22.7095	22.8576	22.862	22.8422	23.2571	23.1092	23.4544	23.378	22.3627	20.9048
	0.0067942	-0.0120023	B7G3I2	V-type proton ATPase subunit a	PHATRDRAFT_28794	10	10	10	14.2	14.2	14.2	92.687	0	197.81	252250000	64	25.1502	25.7055	22.8201	22.7881	23.3397	24.6976	24.1413	24.5975	24.4758	24.9221	23.2068	23.0859
	0.0052604	-0.0126289	B7G512	ATP-dependent Clp protease proteolytic subunit (EC 3.4.21.92)	clpP PHATRDRAFT_14387	5	5	5	34.6	34.6	34.6	23.632	0	106.38	287570000	39	24.4398	24.5458	24.517	22.4491	24.671	24.8699	24.6308	24.5025	24.6552	20.7565	25.984	24.888
	0.0352818	-0.0128365	B7FTU6	Predicted protein	PHATRDRAFT_44357	8	8	8	47.1	47.1	47.1	30.463	0	138.38	195880000	63	24.0375	24.1091	23.773	23.8362	24.0846	24.3524	23.9005	23.9835	23.8113	23.8044	24.3354	24.2808
	0.0104578	-0.0139446	B7S3T6	Proteasome subunit beta (EC 3.4.25.1)	PHATRDRAFT_bd866	3	3	3	16.1	16.1	16.1	27.516	0	40.674	137220000	30	23.3415	23.3404	23.2363	22.8504	23.5884	23.7623	23.7719	23.6532	23.9564	23.9196	21.1722	23.5623
	0.0395339	-0.0153815	B7GCM0	3-oxoacyl-[acyl-carrier-protein] synthase	FABB PHATRDRAFT_52648	13	13	13	40.5	40.5	40.5	45.175	0	323.31	791340000	132	25.5408	25.4278	26.0865	26.2177	25.6599	25.6784	25.6648	25.7668	25.72	25.5865	25.8875	25.8931
	0.0126283	-0.0160319	B7GDQ3	Polyadenylate-binding protein (PABP)	PHATRDRAFT_23959	5	5	5	11.9	11.9	11.9	66.335	0	11.77	157340000	38	23.1254	23.4491	23.6136	23.47	23.8997	23.9105	23.9679	24.114	24.0759	23.9795	23.7448	21.49
	0.0330955	-0.0212123	B7G7J9	Predicted protein	PHATRDRAFT_48524	5	5	5	23.3	23.3	23.3	31.994	0	31.05	146920000	50	24.2606	24.3211	23.3002	23.3254	23.2578	23.286	23.6491	23.9257	23.6635	23.5355	23.4576	23.3924
	0.0165145	-0.0222686	B7G5R1	Dehydrogenase	PHATRDRAFT_54834	4	4	4	15.1	15.1	15.1	40.937	0	56.471	59427000	26	20.9253	22.5319	23.0413	22.7431	21.365	22.3961	22.682	22.2227	20.6597	22.8401	22.2351	22.2295
	0.0228416	-0.0275844	B7GD51	Predicted protein	PHATRDRAFT_50156	2	2	2	11.5	11.5	11.5	18.837	0	12.783	74675000	14	22.4155	22.0938	22.7868	22.4896	22.452	22.7709	23.2119	22.7664	22.946	20.8378	21.7071	23.3738
	0.0789003	-0.0398404	B5Y5L4	Fucoxanthin chlorophyll a/c protein, lhcf type	Lhcf14 PHATR_25893	8	8	8	41	41	41	20.973	0	323.31	5613400000	247	28.9626	29.2561	28.3622	28.222	28.7253	28.6964	28.5027	28.7255	28.9841	28.906	28.3662	28.5009
	0.260219	-0.0406885	A0T0E2	Ribulose-1,5-bisphosphate carboxylase/oxygenase small subunit	rbcS	13	13	5	76.3	76.3	28.8	16.023	0	323.31	13736000000	341	30.2227	30.2019	29.9982	30.0958	30.2304	30.3328	30.1387	30.3331	30.0304	30.1905	30.076	30.0691
	0.0336754	-0.0408621	B7FSM5	Predicted protein	PHATRDRAFT_43556	8	8	8	32.5	32.5	32.5	27.297	0	18.721	106070000	31	23.3998	23.2003	23.5515	23.4789	21.2771	22.9388	23.1152	21.7664	23.2137	23.3257	23.2533	22.9269
	0.0317146	-0.0440111	B7GAA5	Ribosomal protein L19	PHATRDRAFT_30262	4	4	4	19.8	19.8	19.8	22.125	0	62.299	405400000	38	24.8249	24.8486	24.9687	24.7184	25.0836	25.0675	25.6045	25.5357	25.4035	25.3141	24.8661	22.5238
	0.0850072	-0.0442702	B7G9C6	Predicted protein	PHATRDRAFT_49056	9	9	9	22.2	22.2	22.2	55.144	0	130	244280000	98	24.5527	24.4895	24.5216	24.5499	23.889	23.7426	24.203	24.1505	24.6486	24.5284	24.0603	23.889
	0.111891	-0.0452468	B7G789	Predicted protein	PHATRDRAFT_48468	11	11	11	38.1	38.1	38.1	46.189	0	146.32	161930000	83	23.8132	23.8541	23.6108	23.6872	23.8967	23.7927	23.897	23.9017	23.531	23.0858	23.9875	23.9803
	0.0662783	-0.0474672	B7FUL2	Proteasome beta subunit	PHATRDRAFT_51691	6	6	6	29.3	29.3	29.3	23.756	0	193.93	376880000	65	25.5779	25.5668	24.6378	24.8314	24.4839	24.5887	25.2402	25.3784	24.8863	25.015	24.492	24.3899
	0.147169	-0.0475543	B7G0X2	Protein-serine/threonine kinase (EC 2.7.11.-)	PHATRDRAFT_50961	7	7	7	18.8	18.8	18.8	39.841	0	20.962	123070000	51	22.9854	23.0177	23.6671	23.5411	23.3059	23.4819	23.3279	23.2696	23.4013	23.3709	23.0588	23.2853
	0.0841334	-0.0492366	F1DGM9	NADH dehydrogenase subunit 9-ribosomal protein S14 fusion protein	nad9-rps14	8	8	8	32.4	32.4	32.4	33.576	0	81.805	236850000	85	23.8315	23.8983	24.755	24.7458	23.8168	23.9996	24.0298	24.124	24.4342	24.4608	23.9232	23.7795
	0.15696	-0.0532109	B7G5F6	Predicted protein	PHATRDRAFT_56595	8	8	8	26.1	26.1	26.1	48.478	0	107.36	114740000	59	23.5399	22.736	23.0324	23.4359	23.4129	23.3793	23.1377	23.3111	23.1273	23.3556	23.1092	23.1763
	0.0558295	-0.0554711	B7FU29	Predicted protein (Fragment)	PHATRDRAFT_4266	5	5	5	17.7	17.7	17.7	28.497	0	14.085	110110000	34	22.6306	21.6803	23.9826	23.9716	22.9523	23.1714	23.0036	22.9742	22.9768	23.0573	23.0883	22.9557
	0.170505	-0.0581713	B7G539	Predicted protein	PHATRDRAFT_47843	6	6	6	28	28	28	29.251	0	51.985	160160000	42	23.5908	23.5445	23.8722	23.887	23.5053	23.7429	23.6725	23.5859	23.9167	23.9669	23.2234	23.4283
	0.0583885	-0.0639114	B7G799	Predicted protein	PHATRDRAFT_48476	5	5	5	11.7	11.7	11.7	57.37	0	32.536	53505000	36	22.4249	21.1703	22.264	22.2247	22.2807	22.5146	22.3377	22.3578	20.3952	22.5314	22.426	22.4476
	0.126733	-0.0663805	B7FT78	Regulatory proteasome non-atpase subunit 7 (Fragment)	RPN7 PHATRDRAFT_51558	8	8	8	26.7	26.7	26.7	47.627	0	46.005	121510000	52	22.8878	23.2341	23.754	23.5688	23.2708	23.1897	23.1478	23.1255	22.9368	22.8509	23.6672	23.7789
	0.13784	-0.0673978	B7G9G7	Pyruvate kinase (EC 2.7.1.40)	PK3 PHATRDRAFT_56445	15	15	14	35.9	35.9	34.1	58.132	0	115.07	388470000	110	24.9291	25.0567	25.1887	24.9457	24.8265	24.8988	25.0655	25.1553	25.2923	25.2399	24.3793	24.3088
	0.152699	-0.0694227	B7FPI0	Predicted protein	PHATRDRAFT_42774	3	3	3	24	24	24	16.885	0	146.01	55156000	28	22.4184	22.6869	22.0392	22.0724	22.4228	21.7252	21.9223	22.3558	22.3287	22.4458	21.7892	22.1066
	0.137421	-0.0702178	B7FQ48	Predicted protein	PHATRDRAFT_17671	14	14	14	35.3	35.3	35.3	45.102	0	126.71	396560000	136	24.4763	24.596	25.4414	25.5178	24.6689	24.6611	24.8111	24.7779	25.0042	24.9919	24.6782	24.6769
	0.336451	-0.0735105	B7G0M5	Predicted protein	PHATRDRAFT_42018	13	10	10	41.9	36.9	36.9	36.014	0	189.55	853430000	118	26.2927	26.4716	25.933	25.9751	26.1011	26.368	26.1583	26.0272	26.2331	26.1473	26.1165	26.0182
	0.186907	-0.0740541	B7FU93	Predicted protein	PHATRDRAFT_44478	8	8	8	19.1	19.1	19.1	61.329	0	37.529	40361000	44	21.5094	21.5754	21.667	21.4604	21.353	21.1287	21.4791	21.4847	21.083	21.2405	21.02	21.9424
	0.100247	-0.0804246	B7FT14	Adenosylhomocysteinase (EC 3.3.1.1)	PHATRDRAFT_18319	26	26	26	46.6	46.6	46.6	52.227	0	323.31	2864900000	269	28.1823	28.1678	27.0084	26.8915	28.2539	28.37	27.7513	27.7294	28.0867	28.0222	27.4244	27.3773
	0.0658434	-0.0863708	B7G9G2	60S ribosomal protein L13 (Fragment)	PHATRDRAFT_15619	7	7	7	36.8	36.8	36.8	19.202	0	65.66	451550000	46	25.6168	25.7691	23.8696	23.6325	25.9258	25.563	25.785	25.4543	24.7841	24.951	24.4924	24.3917
	0.447108	-0.087759	B7FVU7	Elongation factor G, mitochondrial (EF-Gmt) (Elongation factor G 1, mitochondrial) (mEF-G 1) (Elongation factor G1)	PHATRDRAFT_11189	23	23	23	40.1	40.1	40.1	80.601	0	225.92	725700000	204	26.0367	26.1499	25.8383	25.9247	25.5608	25.8312	25.7364	25.7267	25.8522	25.9679	25.7823	25.7496
	0.19776	-0.0877876	B7G0T6	Predicted protein	PHATRDRAFT_27838	40	40	40	44.1	44.1	44.1	114.79	0	323.31	3269000000	654	27.8567	27.8948	28.1523	28.2537	28.1019	28.0794	27.4832	27.3966	28.2163	28.2487	28.2248	28.2427
	0.137181	-0.0879532	B7S3S7	Predicted protein	PtRabX1 PHATRDRAFT_bd853 PHATRDRAFT_bd998	13	13	12	55.7	55.7	50.9	25.382	0	42.089	300220000	78	23.8856	23.8331	25.0841	25.0256	24.9039	24.8276	24.6502	24.5417	24.6528	24.6361	24.3277	24.2236
	0.288828	-0.0881926	B7S487	Cysteine synthase (EC 2.5.1.47)	CysK PHATRDRAFT_bd542	13	13	13	56.5	56.5	56.5	35.114	0	323.31	1430100000	204	26.8191	26.8087	26.8579	26.8653	26.5359	26.4401	26.8201	26.8102	26.8311	26.7314	26.2457	26.3593
	0.422053	-0.0883519	B5Y5F0	Phosphoribulokinase (EC 2.7.1.19)	Prk PHATR_50773	11	11	11	34.3	34.3	34.3	43.325	0	323.31	1854800000	275	26.9475	26.9736	27.3799	27.3173	27.3777	27.4529	27.1969	27.1931	27.2042	27.1925	27.1227	27.0093
	0.0455258	-0.0938883	B7FY06	Predicted protein	PHATRDRAFT_27125	6	6	6	49.6	49.6	49.6	13.431	0	34.912	854650000	54	25.5226	25.1476	25.993	25.9459	26.1061	26.1384	26.3744	26.468	26.5805	26.6737	26.02	22.1736
	0.256536	-0.0967938	B7FSS9	Pyrroline-5-carboxylate reductase (EC 1.5.1.2)	PHATRDRAFT_25379	12	12	12	44.3	44.3	44.3	29.93	0	188.36	496170000	141	24.9587	25.1637	25.0028	25.2179	25.5355	25.5243	25.4242	25.3863	25.1782	25.2398	24.9575	24.6363
	0.215362	-0.0983499	B5Y5D2	Annexin	ANXA1 PHATR_54190	9	9	9	29.4	29.4	29.4	37.464	0	204.27	381190000	87	24.965	24.8335	25.324	25.1932	24.7505	24.5819	24.9159	25.0026	25.1058	25.2201	24.5311	24.2826
	0.175575	-0.099719	B7G0K8	Predicted protein	PHATRDRAFT_46248	4	4	4	22.1	22.1	22.1	31.413	0	191.97	224710000	47	24.0842	23.6416	24.181	23.7435	24.5986	24.7734	24.073	23.6545	24.1253	23.8081	24.5658	24.1973
	0.125531	-0.100386	B5Y3S6	Transaldolase (EC 2.2.1.2)	PHATR_28222	21	21	21	56.3	56.3	56.3	34.86	0	193.94	1906900000	246	26.7701	26.8546	28.0583	28.1044	26.6055	26.7656	27.2839	27.2702	27.3421	27.1867	26.7166	26.7568
	0.37934	-0.102551	B7G492	Phosphomannomutase (EC 5.4.2.8)	PMM1 PHATRDRAFT_28882	10	10	10	38.6	38.6	38.6	28.291	0	50.889	344460000	78	25.0546	25.172	24.7179	24.7944	24.603	24.7489	24.9102	24.7807	24.8999	24.8728	24.6076	24.4043
	0.353852	-0.104393	B7G274	Eukaryotic translation initiation factor 3 subunit M (eIF3m)	PHATRDRAFT_47027	15	15	15	47	47	47	43.655	0	323.31	502000000	156	25.461	25.8103	25.1733	25.293	25.2841	25.253	25.5323	25.4783	25.2639	25.3105	25.1244	24.939
	0.339498	-0.105498	B7FS72	Enoyl-acp reductase	FABI PHATRDRAFT_10068	15	15	15	41	41	41	32.771	0	236.65	787820000	162	26.2256	26.3657	25.916	25.8709	25.8094	25.6839	26.1477	26.0962	25.6832	25.8389	25.8304	25.6422
	0.1071	-0.106997	B5Y525	Thioredoxin y	Trx-y PHATR_33356	3	3	3	19.7	19.7	19.7	19.798	0	36.606	109720000	23	23.104	23.1669	23.7367	23.6577	23.4786	21.4163	23.0501	23.2445	23.3204	23.0642	22.4303	22.8088
	0.0868537	-0.10897	B7G871	Protein fucoxanthin chlorophyll a/c protein	Lhcf13 PHATRDRAFT_22680	5	5	5	39.6	39.6	39.6	21.529	0	126.11	931830000	71	26.8258	26.7598	26.0631	26.3181	25.9478	24.3867	26.6747	26.6905	26.0111	25.0046	25.2398	26.0269
	0.282501	-0.109963	B7FST0	Predicted protein	PHATRDRAFT_10025	6	6	6	22	22	22	32.076	0	56.452	134750000	38	23.8235	23.7556	23.231	23.1184	23.5636	23.605	23.7082	23.6128	23.5729	23.4127	22.9477	23.183
	1.22597	-0.111616	B7G0H9	Ornithine aminotransferase (EC 2.6.1.13)	OAT PHATRDRAFT_27726	9	9	9	25.2	25.2	25.2	48.684	0	87.57	335520000	72	24.6197	24.7383	24.7504	24.7248	24.8598	24.9332	24.6499	24.73	24.6482	24.5675	24.6194	24.7415
	0.18845	-0.113589	B7FXK7	Predicted protein	PHATRDRAFT_50885	4	4	4	7.6	7.6	7.6	67.434	0	23.97	37853000	30	22.0314	21.509	21.4726	21.7189	21.7247	22.754	21.9137	22.0343	22.2208	21.4806	21.3581	21.5215
	0.270712	-0.115534	A0T0H6	60 kDa chaperonin, chloroplastic (GroEL protein) (Protein Cpn60)	groL groEL	28	28	28	53.5	53.5	53.5	57.713	0	323.31	966980000	235	26.5875	26.607	26.0506	25.9672	26.5022	26.4701	26.6491	26.6234	25.8762	25.8821	26.2858	26.1748
	0.361115	-0.116539	B7G8E5	Fucoxanthin chlorophyll a/c protein, deviant	PHATRDRAFT_48798	5	5	5	41.2	41.2	41.2	21.63	0	323.31	1497500000	112	27.1308	26.4406	27.1251	27.2767	26.9715	26.9838	27.0875	27.0928	26.8978	26.7728	26.5841	26.7943
	0.386417	-0.116657	B7FNX7	Predicted protein	PHATRDRAFT_42612	16	16	16	50.2	50.2	50.2	24.938	0	323.31	3163100000	202	28.5174	28.2219	28.0734	28.0282	27.8012	27.6547	28.0362	28.0358	27.971	28.0147	27.7246	27.8146
	0.126463	-0.118283	B7G1L9	Predicted protein	PHATRDRAFT_46550	4	4	4	20.7	20.7	20.7	22.145	0	9.5518	41726000	17	22.1363	21.7886	21.2391	21.4457	22.1817	21.2597	20.5675	22.1549	22.2655	22.1848	20.7305	21.4381
	0.178875	-0.128024	B5Y4I0	Predicted protein	PHATR_43840	3	3	3	32.7	32.7	32.7	11.886	0	144.44	200280000	59	23.8068	24.0842	22.555	22.947	23.3147	23.7555	23.715	23.507	22.6983	22.9379	23.3494	23.4874
	0.0533033	-0.135473	B7G0C9	Thioredoxin	Trx-h1 PHATRDRAFT_56471	5	5	5	53.3	53.3	53.3	11.804	0	41.292	535280000	74	20.4264	24.9147	26.2331	26.2248	25.5007	25.5254	24.6501	24.6748	25.0288	25.0546	24.2719	24.3321
	0.508775	-0.135772	B7GEF2	Plastidic enolase	PHATRDRAFT_56468	20	20	20	52.8	52.8	52.8	51.092	0	323.31	1645000000	233	26.8576	26.7709	27.4256	27.4143	27.1635	27.1385	27.1517	27.1943	26.8741	26.9629	26.826	26.9466
	0.0663575	-0.139576	B7FVE9	Predicted protein	PHATRDRAFT_44724	7	7	7	53.9	53.9	53.9	15.839	0	36.261	202560000	32	23.9342	20.7267	24.8271	24.8601	24.2221	24.1729	21.5254	23.9796	24.0206	24.0536	24.2224	24.1039
	0.335683	-0.142455	B7GEG3	Predicted protein	PHATRDRAFT_24186	10	10	10	13.2	13.2	13.2	123.47	0	99.229	104030000	65	22.9629	22.5784	23.2945	23.2862	23.5537	23.1679	23.2031	23.3539	22.6526	22.7084	22.8114	23.2593
	0.140394	-0.14313	U5TS58	Long-chain acyl-CoA synthetase 4	U5TS58_PHATR	24	24	24	39.4	39.4	39.4	72.734	0	323.31	3688700000	392	27.4871	27.4355	29.0139	29.0318	27.722	27.7568	27.308	27.2821	27.8575	27.8309	28.667	28.6428
	1.24022	-0.144513	B7FRN6	Predicted protein	PHATRDRAFT_42543	21	21	21	69.6	69.6	69.6	36.603	0	323.31	1791800000	255	27.376	27.3866	27.1182	27.1273	27.4724	27.1316	27.1181	27.0814	27.1062	27.173	27.0941	27.1723
	0.0927281	-0.146564	B7G4D0	T-complex protein 1 subunit gamma	PHATRDRAFT_21789	9	9	9	16.8	16.8	16.8	61.236	0	26.728	51424000	32	21.7443	21.839	22.4396	22.5335	19.9238	22.6101	22.4641	22.4402	22.0822	19.8707	22.216	21.1375
	0.266071	-0.147847	B7G7W5	Predicted protein	PHATRDRAFT_29702	12	12	12	21.2	21.2	21.2	94.032	0	71.718	184630000	60	24.3506	24.3986	24.1444	24.1714	23.2001	23.3095	23.7694	23.5975	23.5527	23.6946	24.0038	24.0694
	0.224608	-0.148876	B7FPD9	Triose phosphate/phosphate translocator	Tpt1 PHATRDRAFT_24610	9	9	9	17.7	17.7	17.7	41.015	0	126.1	2338600000	108	27.925	27.8979	26.795	26.6141	27.6221	27.6206	27.2052	27.2216	27.6545	27.676	26.7693	27.055
	0.272914	-0.149914	B7FSV6	Peptidyl-prolyl cis-trans isomerase (PPIase) (EC 5.2.1.8)	PHATRDRAFT_18274	5	5	5	37.6	37.6	37.6	18.324	0	131.38	161680000	51	23.4413	23.4961	24.4155	24.4238	23.3044	23.3091	23.3518	23.6058	23.4316	23.7545	23.515	23.832
	0.599059	-0.150005	B7G2T6	Predicted protein	PHATRDRAFT_47193	9	9	9	20.6	20.6	20.6	79.386	0	42.311	121370000	44	23.3195	23.3526	23.3632	23.2377	23.7457	23.469	23.5456	23.3625	22.9752	22.9567	23.4279	23.3196
	0.268112	-0.151907	B7GDG1	Predicted protein (Fragment)	PHATRDRAFT_16798	9	9	9	43.3	43.3	43.3	17.49	0	221.9	828180000	93	25.5253	25.2946	26.4527	26.3241	26.1833	26.3663	25.8228	26.0287	25.4711	25.5259	26.2344	26.1518
	1.40499	-0.154718	B7FVA8	Predicted protein	PHATRDRAFT_45017	22	22	22	33.2	33.2	33.2	89.324	0	229.43	1011900000	125	26.4522	26.3138	26.4851	26.5461	26.5237	26.4773	26.1377	26.228	26.2461	26.3114	26.4562	26.4904
	1.48503	-0.154953	B7G878	Actin/actin like protein (Predicted protein)	ACT1 PHATRDRAFT_29812 PHATRDRAFT_51157	26	26	5	71.1	71.1	15.6	41.79	0	323.31	13915000000	523	29.9905	30.1235	30.3981	30.3152	30.3001	30.1981	30.1183	30.1082	30.0196	30.0422	30.0652	30.0422
	0.258583	-0.162474	B7FZL9	Amine oxidase (EC 1.4.3.-)	PDS1 PHATRDRAFT_45735	16	16	16	29.3	29.3	29.3	69.235	0	103.38	232890000	83	24.5264	24.5936	23.6219	23.6947	24.1216	24.0909	24.0212	23.9897	24.4736	24.3169	23.035	23.8378
	0.314174	-0.169277	B7FQ09	Predicted protein	PHATRDRAFT_32031	3	3	3	10	10	10	27.133	0	6.5953	74573000	62	22.7705	22.522	23.0422	23.143	22.0813	22.1758	22.4856	22.5717	22.8009	22.8309	22.0422	21.9879
	0.144744	-0.174215	B7G961	Pyruvate kinase (EC 2.7.1.40)	PK5 PHATRDRAFT_49002	7	7	7	20.8	20.8	20.8	60.381	0	46.546	57810000	29	21.8826	20.4117	23.0685	23.1464	22.311	22.6596	22.352	22.3497	22.3482	22.297	22.0571	21.0305
	0.450043	-0.177567	B7G8V3	Predicted protein (Fragment)	PHATRDRAFT_48918	2	2	2	6.9	6.9	6.9	33.728	0	11.837	31335000	13	21.8337	21.5476	21.9106	22.4305	22.3232	22.1234	21.3886	22.1226	21.9746	22.1649	21.6005	21.8524
	0.163926	-0.178473	B7FNY6	Early light induced protein	LHL1 PHATRDRAFT_17326	5	5	5	25	25	25	24.525	0	270.15	239310000	70	25.4401	25.089	22.7368	23.6916	24.237	24.2579	24.3144	24.1571	24.56	24.162	23.6622	23.5259
	0.697514	-0.183975	B7G4J1	Predicted protein	PHATRDRAFT_37959	11	11	11	37.6	37.6	37.6	34.395	0	70.48	939120000	121	26.4497	26.4251	26.0977	26.0816	26.5679	26.5933	26.3429	26.2733	26.4314	26.2907	25.9223	25.8509
	0.314535	-0.184711	B7G0R3	Predicted protein	PHATRDRAFT_27821	12	12	12	20	20	20	87.652	0	106.7	90021000	42	23.3178	23.3214	22.6796	22.5663	22.9512	22.6852	23.0521	22.8939	23.1704	23.1432	22.2139	21.94
	0.397291	-0.185905	B7FR50	Predicted protein	Arf1 PHATRDRAFT_43251	5	5	5	35.3	35.3	35.3	20.955	0	159.63	1151800000	117	26.621	26.7489	25.9077	25.9992	26.2657	26.7012	26.3126	26.4396	26.5028	26.4262	25.7457	25.7015
	0.606101	-0.191933	B7FRF1	Serine/threonine-protein phosphatase (EC 3.1.3.16)	PHATRDRAFT_50645	8	8	8	31.6	31.6	31.6	37.316	0	168.94	237630000	70	24.3082	23.8869	23.9321	24.3774	24.6394	24.7317	24.2246	24.2479	23.9729	24.1698	23.8804	24.2285
	0.242637	-0.192515	A0T0G5	Protein translocase subunit SecA	secA	7	7	7	9.6	9.6	9.6	102.22	0	21.914	41409000	25	22.1023	22.0098	22.2451	22.3563	21.1839	21.6275	21.9605	21.6859	22.2754	22.1259	21.9144	20.4076
	0.353616	-0.200206	B7GCR5	Predicted protein	PHATRDRAFT_50049	7	7	7	20.8	20.8	20.8	50.35	0	82.967	72296000	62	22.5355	22.501	22.5682	22.7125	22.7181	22.7299	22.4	22.8872	22.7382	21.237	22.5999	22.7016
	0.481723	-0.20323	B5Y3W7	Tubulin beta chain	PHATR_21122	16	16	16	40.3	40.3	40.3	44.653	0	323.31	3551600000	300	27.6573	27.6117	28.4462	28.4635	27.9528	28.0654	28.0715	28.0365	27.9821	28.0367	27.4717	27.3789
	0.302382	-0.208275	B7G440	Predicted protein	PHATRDRAFT_47565	4	4	4	17.5	17.5	17.5	32.316	0	61.053	55246000	24	21.7038	22.0787	22.7803	22.3063	22.1283	23.042	21.3023	21.7537	22.7483	22.4673	22.4537	22.0645
	1.31353	-0.208686	B5Y4Z9	Predicted protein	PHATR_41790	11	11	11	26.6	26.6	26.6	50.084	0	89.154	260460000	80	24.3179	24.6227	24.4697	24.4738	24.7816	24.5966	24.3366	24.1742	24.2356	24.3106	24.3095	24.6436
	0.20991	-0.210883	B7FU83	Predicted protein	PHATRDRAFT_10835	6	6	6	16.8	16.8	16.8	61.948	0	21.051	75956000	26	23.1289	22.8855	22.2015	21.296	23.2083	22.8572	22.9178	22.8046	23.175	21.6106	21.5907	22.2134
	0.657539	-0.214559	B7FPN7	Aldehyde dehydrogenase (EC 1.2.1.3)	PHATRDRAFT_31906	14	14	14	28.5	28.5	28.5	60.599	0	227.77	484050000	136	25.2519	25.1369	25.6877	25.7368	25.0808	25.1205	25.2317	25.1987	25.3488	25.3649	24.8849	24.6982
	2.10124	-0.219411	B7G0W9	Predicted protein	PHATRDRAFT_46347	5	5	5	31.8	31.8	31.8	27.361	0	107.47	128560000	61	23.571	23.4962	23.504	23.6406	23.5254	23.3122	23.4297	23.3898	23.1358	23.1628	23.2788	23.3361
	1.06136	-0.225322	B7GA11	Predicted protein	TufA PHATRDRAFT_23083	14	14	14	41.1	41.1	41.1	46.918	0	323.31	563700000	132	25.3807	25.5403	25.8006	26.0269	25.351	25.6458	25.2783	25.2394	25.4457	25.3838	25.6085	25.4376
	0.714055	-0.22561	B7G0P5	Thioredoxin f	Trx-f PHATRDRAFT_46280	3	3	3	19	19	19	18.537	0	76.273	419980000	61	25.0811	24.8743	25.3208	25.1966	25.251	25.4343	24.9995	24.7301	25.1011	24.4071	25.3264	25.2402
	0.632982	-0.229346	B7FYR9	Predicted protein	PHATRDRAFT_45813	8	8	8	26.8	26.8	26.8	33.606	0	127.22	243560000	54	24.2052	24.4553	24.8179	24.762	24.0998	24.2049	23.7828	24.0793	24.6804	24.0109	24.4274	24.1883
	0.500106	-0.230035	B7FUS9	Predicted protein	PHATRDRAFT_34120	4	4	4	26	26	26	27.024	0	268.17	600630000	81	26.0381	26.1082	25.2477	25.4916	25.4674	25.7799	25.7106	25.6621	25.7302	25.7644	25.0705	24.815
	0.311203	-0.232656	B7GAS4	Protein fucoxanthin chl a/c protein	Lhcr11 PHATRDRAFT_23257	7	7	7	34.1	34.1	34.1	26.171	0	323.31	1940500000	162	28.195	27.9057	26.6811	26.5343	27.4521	27.3059	27.5394	27.5194	27.4866	26.6288	26.685	26.819
	0.3998	-0.237251	B7GC20	40S ribosomal protein S21	PHATRDRAFT_30670	7	7	7	84.7	84.7	84.7	9.1452	0	142.72	199960000	63	24.0539	24.0151	24.1835	24.121	23.9656	24.3941	23.7988	23.9855	23.061	23.2847	24.5851	24.5947
	3.0775	-0.241005	B7FPF9	Oxidoreductase (EC 1.1.1.31)	PHATRDRAFT_17487	8	8	8	41.8	41.8	41.8	33.656	0	194.86	251580000	89	24.5491	24.4975	24.4067	24.3634	24.483	24.4871	24.1954	24.2165	24.2816	24.4003	24.1054	24.1418
	1.14112	-0.242492	B7GCN5	Agmatinase	PHATRDRAFT_40880	13	13	13	32.9	32.9	32.9	45.336	0	323.31	2182200000	200	27.5911	27.6785	27.4936	27.4353	27.6229	27.7301	27.4216	27.4754	27.5971	27.5891	26.9929	27.0204
	1.9935	-0.244286	B7FUM1	Predicted protein	PHATRDRAFT_44596	7	7	7	29.8	29.8	29.8	30.083	0	38.049	236520000	47	24.3682	24.1803	24.5784	24.3201	24.2474	24.4684	23.8963	24.1662	24.092	24.1107	24.1856	24.2462
	1.85772	-0.246649	B7GDZ3	Predicted protein	Rab11 PHATRDRAFT_31160	9	9	8	37.4	37.4	32.2	23.892	0	53.179	808810000	113	26.1417	26.1484	26.2735	26.2325	26.0403	26.0966	25.9445	25.9611	26.0872	26.0903	25.6936	25.6764
	0.18807	-0.25606	A0T0B8	Cytochrome b6	petB	4	4	4	25.1	25.1	25.1	23.992	0	81.321	1178700000	106	27.6215	27.7354	25.0589	25.1233	26.8318	26.5714	26.4239	26.5653	26.7713	26.7882	25.4371	25.4203
	0.558525	-0.266951	B7FZB0	Synthase of glutamate synthase	GltD PHATRDRAFT_20342	11	11	11	21.7	21.7	21.7	64.706	0	125.47	211490000	81	23.7283	23.6117	24.8034	24.761	24.17	24.0125	23.6968	23.6772	23.8952	23.7863	24.0915	24.3381
	0.287125	-0.275187	B7G2W2	3-oxoacyl-[acyl-carrier-protein] synthase	FABFa PHATRDRAFT_37367	6	6	6	22.6	22.6	22.6	45.176	0	128.11	108160000	47	22.837	22.4603	22.9807	23.3881	23.3232	23.2677	23.1994	23.2383	23.2637	23.1745	20.8815	22.8485
	0.813581	-0.275992	B7FRH0	Cysteine synthase (EC 2.5.1.47) (Fragment)	cysK PHATRDRAFT_3311	3	3	3	12.3	12.3	12.3	36.368	0	95.254	94584000	54	22.1832	22.2013	23.0787	23.0311	22.4242	22.2478	22.2754	22.0939	22.3992	22.398	22.2261	22.1177
	0.701623	-0.282326	B7G2S9	Nucleoside diphosphate kinase (EC 2.7.4.6)	NDK2 PHATRDRAFT_42104	4	3	3	25.7	19.6	19.6	16.448	0	69.119	1069400000	80	26.6039	26.4355	26.3949	26.2449	26.8091	26.8855	26.3907	26.438	26.7379	26.6303	25.7191	25.7639
	0.645163	-0.282531	B5Y3Q6	Proteasome subunit alpha type (EC 3.4.25.1)	PHATR_28202	8	8	8	39.6	39.6	39.6	26.53	0	210.69	374350000	65	25.2333	25.8188	24.7964	24.5312	24.9537	24.5069	24.8901	24.7016	24.756	24.9098	24.4433	24.4446
	1.90619	-0.283275	B7GC99	Protein fucoxanthin chlorophyll a/c protein	Lhcf17 PHATRDRAFT_56310	5	5	5	36.9	36.9	36.9	22.182	0	322.61	961340000	147	26.2249	26.2928	26.4168	26.4615	26.2071	26.361	26.1521	26.1396	26.1285	26.2537	25.7209	25.8697
	2.48672	-0.287087	B7FYB7	Cytochrome b-c1 complex subunit Rieske, mitochondrial (EC 7.1.1.8)	PHATRDRAFT_12233	8	8	8	41.9	41.9	41.9	19.882	0	118.4	217610000	79	24.4042	24.3631	24.1745	24.3392	24.2056	24.1266	24.0356	24.0776	24.1297	24.0423	23.7863	23.8191
	0.89358	-0.287542	B5Y5D4	Annexin	PHATR_44109	17	17	17	48.8	48.8	48.8	36.876	0	236.18	1134000000	182	26.4249	26.3592	27.0556	26.9588	26.4531	26.459	26.6518	26.4813	26.4532	26.4682	25.9002	26.0307
	0.494048	-0.290736	B7FQE0	Protein fucoxanthin chlorophyll a/c protein	Lhcr12 PHATRDRAFT_54027	6	6	6	39.1	39.1	39.1	21.709	0	323.31	1673300000	133	27.8723	27.9108	26.4369	26.6103	27.1305	27.1435	27.0429	27.1446	26.976	27.1465	26.5178	26.532
	0.19105	-0.294893	B5Y3Y0	Predicted protein	PHATR_21135	4	4	4	21.3	21.3	21.3	18.848	0	65.193	118230000	31	23.2994	23.3072	23.5273	23.5735	23.6125	20.7817	21.736	21.5192	23.7691	22.1143	23.5975	23.5959
	0.374478	-0.297785	B7G585	Predicted protein	PPdK PHATRDRAFT_21988	23	23	23	29.9	29.9	29.9	110.11	0	267.21	466930000	130	24.5785	24.6956	26.2564	26.1327	24.7987	24.9834	25.1423	25.1697	25.1834	25.2112	24.078	24.8741
	2.12307	-0.301903	B7G2T8	Predicted protein	PHATRDRAFT_21430	10	10	10	20.7	20.7	20.7	59.067	0	90.467	142110000	55	23.7993	23.572	23.6594	23.7259	23.7907	23.6102	23.6373	23.5234	23.0776	23.2809	23.3376	23.4892
	0.354922	-0.302088	B7FQS4	Predicted protein	PHATRDRAFT_17860	6	6	6	25.7	25.7	25.7	27.853	0	32.632	61710000	27	22.4018	22.1875	23.1482	22.8654	22.7898	20.8224	22.5563	22.3582	21.9985	22.0092	21.3778	22.1027
	1.73344	-0.302744	B7FP35	Predicted protein	PHATRDRAFT_42659	8	8	8	34.4	34.4	34.4	29.609	0	153.86	479390000	88	25.4228	25.4096	25.5608	25.4172	25.4442	25.5478	25.1902	25.2348	24.7527	25.0253	25.5078	25.2751
	1.45326	-0.313738	B7FVM3	Dihydrolipoyl dehydrogenase (EC 1.8.1.4)	DLDH PHATRDRAFT_26432	15	15	15	34.2	34.2	34.2	52.828	0	255.19	636310000	132	25.3089	25.2691	26.0492	25.8325	25.7167	25.8175	25.2672	25.3853	25.3615	25.4184	25.3496	25.3295
	0.703094	-0.316562	B7FUJ2	Gelosin/severin like protein	GEL3 PHATRDRAFT_19089	8	8	8	32.7	32.7	32.7	41.647	0	323.31	447650000	63	24.9687	24.8482	25.5011	25.6933	25.3014	25.3809	25.2674	25.1024	25.2311	25.1876	24.9561	24.0497
	0.627939	-0.317712	B7FSP4	Protein fucoxanthin chlorophyll a/c protein	Lhcr3 PHATRDRAFT_50725	7	7	7	29.1	29.1	29.1	21.107	0	142.13	2256900000	112	28.1351	28.1296	26.8831	26.8804	27.9047	27.8725	27.5051	27.5449	27.1456	27.2014	27.2937	27.2083
	0.149554	-0.320461	B7G1G6	Predicted protein	PEPCase_1 PHATRDRAFT_27976	21	21	21	28.5	28.5	28.5	111.88	0	323.31	235690000	75	23.9206	24.0481	25.623	25.9985	20.5248	22.7177	23.9971	23.75	23.5204	23.1015	23.008	23.533
	0.486011	-0.326454	B7FUU4	Predicted protein	PHATRDRAFT_44659	3	3	3	7.9	7.9	7.9	40.719	0	260.1	394400000	78	25.9582	25.9783	24.7911	24.6377	24.3904	24.6118	24.5962	24.7303	25.0991	25.0924	24.5052	24.3855
	1.31752	-0.33228	B7G117	O-acetylhomoserine	PHATRDRAFT_50964	9	9	9	18.3	18.3	18.3	47.834	0	86.281	382710000	99	25.2182	25.1648	24.8582	24.9646	25.2046	25.0924	25.0947	24.9729	24.8515	24.9152	24.376	24.2988
	3.28149	-0.343088	B7G128	Predicted protein	PHATRDRAFT_46395	3	3	3	15.8	15.8	15.8	22.502	0	102.06	604980000	63	25.8919	25.8024	25.8572	25.9334	25.7547	25.5877	25.6163	25.5647	25.367	25.3508	25.492	25.3779
	0.247305	-0.343228	B7FSE5	Mutase phosphoglucomutase	PGM_1 PHATRDRAFT_50718	8	8	8	14.2	14.2	14.2	69.369	0	26.786	82048000	25	23.0182	20.4753	22.8184	22.8722	23.413	23.1407	21.7279	22.9053	23.3167	23.0831	21.4066	21.2387
	1.18207	-0.348519	B7G8Z0	2-hydroxyacid dehydrogenase (EC 1.1.1.28)	PHATRDRAFT_48946	10	10	10	35.7	35.7	35.7	46.421	0	281.06	168410000	87	23.489	23.8421	24.4085	24.3347	23.858	23.5192	23.4645	23.6445	23.6989	23.6703	23.5179	23.3643
	1.86463	-0.348534	B7G5B6	Protein fucoxanthin chlorophyll a/c protein	Lhcf10 PHATRDRAFT_22006	11	9	9	73.9	69.3	69.3	21.352	0	279.9	14266000000	192	30.0404	30.3437	30.6301	30.3989	30.0922	30.2527	30.0486	29.9473	30.1848	30.02	29.6565	29.8096
	1.52307	-0.349909	B5Y4V2	Predicted protein	PHATR_43945	10	10	10	36.5	36.5	36.5	33.891	0	121.49	440910000	81	25.3928	25.385	25.6268	25.6304	24.8348	25.0734	24.9622	25.1044	24.993	25.0068	25.0396	24.7378
	1.22299	-0.350502	B7FY73	Predicted protein	PHATRDRAFT_27166	12	12	12	31.4	31.4	31.4	50.646	0	168.63	284960000	78	24.5811	24.6194	24.6967	24.787	24.7332	24.5184	24.383	24.3865	23.748	23.9281	24.7148	24.6724
	1.59462	-0.350881	B7FQM0	Predicted protein (Fragment)	PHATRDRAFT_9259	5	5	5	56.5	56.5	56.5	10.533	0	24.106	39288000	32	22.0755	21.9225	22.0074	22.063	21.8304	22.0009	21.3699	21.4866	22.0536	21.9177	21.7069	21.2594
	3.24041	-0.35224	B5Y3B2	Myo-inositol 2-dehydrogenase putative (EC 1.1.1.18) (Fragment)	PHATR_3639	15	15	15	41.8	41.8	41.8	37.772	0	208.89	1462400000	189	27.1069	27.1098	27.0178	27.0003	27.1966	27.1791	26.7859	26.7383	26.5558	26.5885	26.919	26.9095
	0.922517	-0.355133	B7G1Z1	Predicted protein (Fragment)	PHATRDRAFT_13587	6	4	4	12.8	7.5	7.5	48.884	0	27.928	35918000	29	22.3926	22.3601	22.1336	22.0532	21.4696	21.5344	21.728	21.6878	22.114	21.7011	21.1872	21.3946
	0.587576	-0.357686	B7G3A2	Diaminopimelate decarboxylase	PHATRDRAFT_21592	11	11	11	27.2	27.2	27.2	50.961	0	156.91	647130000	108	26.7943	26.7326	25.3313	25.2732	25.4639	25.5626	25.4198	25.3831	25.2858	25.471	25.7491	25.7029
	0.503331	-0.358857	B7G1J9	L-ascorbate peroxidase (EC 1.11.1.11) (Fragment)	PHATRDRAFT_13174	10	10	10	41.2	41.2	41.2	30.672	0	185.27	789440000	104	26.4369	26.3086	25.0044	25.0814	26.399	26.5207	26.0823	25.8304	25.6544	25.8606	25.1401	25.0299
	1.76123	-0.362956	B7G0N3	Predicted protein	PHATRDRAFT_36198	4	4	4	33.1	33.1	33.1	18.214	0	84.447	77681000	44	22.858	23.029	22.9465	23.0118	22.4688	22.5795	22.6296	22.753	22.3817	22.4149	22.3481	22.1887
	0.321806	-0.36304	B7GEB5	Biotin carboxylase	ACC2 PHATRDRAFT_55209	28	28	28	15.5	15.5	15.5	249.83	0	278.29	291790000	141	23.3262	23.2701	25.294	25.2768	24.6764	24.9202	24.0789	24.1774	24.9084	24.955	23.1478	23.318
	0.741198	-0.363251	B7G356	Predicted protein	PHATRDRAFT_37572	3	3	3	3.7	3.7	3.7	105.58	0	8.4481	14096000	23	21.2292	21.3728	20.5653	20.7147	20.5861	21.5641	20.3416	20.6177	21.3089	20.4719	20.1155	20.9971
	1.26306	-0.364403	B7G817	Predicted protein	PHATRDRAFT_48664	6	6	6	12.1	12.1	12.1	55.334	0	24.602	41238000	26	22.2826	21.9257	22.0528	22.0853	22.107	22.3246	21.0758	21.8758	22.141	22.0717	21.6846	21.7427
	1.43772	-0.364716	B7FPJ6	Predicted protein	PHATRDRAFT_42790	4	4	4	25.5	25.5	25.5	17.706	0	160.1	181190000	58	24.2654	24.0245	24.3713	24.2924	23.7282	23.6791	23.8448	24.0092	23.4324	23.5074	23.7617	23.6169
	0.237183	-0.368195	B7GBX1	Predicted protein	PHATRDRAFT_49791	4	4	4	7.9	7.9	7.9	61.722	0	15.85	77858000	18	22.7703	22.7618	19.9979	22.7728	23.2898	23.409	22.5983	22.7161	22.9326	22.634	21.2978	20.6136
	1.56021	-0.368945	B7FVE3	Predicted protein	PHATRDRAFT_26382	16	16	16	59.9	59.9	59.9	27.809	0	323.31	876410000	185	26.6375	26.5421	26.3381	26.2721	26.2631	26.0291	26.0032	26.2594	25.621	25.6581	26.1644	26.1623
	3.79389	-0.370092	B5Y578	Cytochrome c6, cytochrome c553	PHATR_44056	4	4	1	25.6	25.6	7.5	13.294	0	56.297	2500300000	82	27.8293	27.638	27.6672	27.5972	27.4105	27.5231	27.3554	27.2668	27.185	27.1881	27.2301	27.2194
	2.69604	-0.37018	B7G2N7	Predicted protein	PHATRDRAFT_47152	10	10	10	18.3	18.3	18.3	49.509	0	54.098	759790000	84	26.4583	26.3044	26.1157	25.9899	26.065	26.0012	25.7291	25.7818	25.9412	25.8777	25.7679	25.6158
	1.29533	-0.374132	B7FP98	Predicted protein	PHATRDRAFT_42712	10	10	10	47.5	47.5	47.5	24.291	0	323.31	505430000	132	25.1154	24.8885	25.7977	25.6684	25.7388	25.8115	25.2153	25.2547	25.1523	25.1544	25.0196	24.9792
	0.91555	-0.376372	B7FUB3	Predicted protein	PHATRDRAFT_19030	8	8	8	28.3	28.3	28.3	32.971	0	323.31	954870000	164	26.4613	26.4956	26.4643	26.4479	26.2885	26.1425	26.1453	25.9161	26.4805	26.6682	25.4138	25.4179
	0.214222	-0.38544	B7G0T9	PRA1 family protein	PHATRDRAFT_46321	4	4	4	26.1	26.1	26.1	25.35	0	18.339	186650000	41	24.4823	24.5485	21.246	23.5456	24.3242	24.2344	23.916	23.8141	24.4512	24.2095	21.1205	22.5572
	0.797413	-0.391077	B7G9B5	Threonine dehydratase (EC 4.3.1.19) (Threonine deaminase)	TDH PHATRDRAFT_49047	6	6	6	11.9	11.9	11.9	66.145	0	13.397	31390000	28	21.9297	21.7229	21.5677	21.518	21.7368	22.011	21.7478	21.7503	21.7952	21.6781	20.587	20.5812
	0.493796	-0.403719	B7G964	Predicted protein	PHATRDRAFT_22919	5	5	5	18.5	18.5	18.5	28.926	0	19.221	111210000	41	22.9183	23.17	23.7359	23.8355	22.868	23.0771	22.9785	21.1816	23.4992	23.3881	23.1246	23.0104
	1.01947	-0.407676	B7G3A6	Predicted protein	PHATRDRAFT_47413	16	16	16	39.5	39.5	39.5	44.216	0	323.31	873450000	193	26.8521	26.7362	26.2921	26.2085	25.8327	25.8917	26.1029	26.017	26.1928	26.1344	25.4888	25.4312
	1.02712	-0.42139	B7FYY9	Peptidylprolyl isomerase (EC 5.2.1.8) (Fragment)	PHATRDRAFT_12254	5	5	5	58.9	58.9	58.9	11.808	0	97.808	153820000	57	23.2585	24.5383	23.5995	24.0282	23.7873	23.7604	23.6174	23.7651	23.0246	22.9488	23.7198	23.3681
	1.23517	-0.42234	B7S3J3	Predicted protein (Fragment)	PHATRDRAFT_bd289	4	4	4	36.1	36.1	36.1	16.452	0	18.282	47581000	26	22.0744	21.8644	22.7871	22.7969	22.033	21.9775	21.8793	21.8952	21.6281	21.8972	21.5113	22.1883
	2.56428	-0.423226	B7G6W8	Predicted protein	PHATRDRAFT_48370	8	8	8	32.2	32.2	32.2	44.422	0	113.25	318310000	105	24.9736	24.9232	24.9901	24.8145	24.6121	24.8366	24.6464	24.5694	24.1272	24.1935	24.6069	24.4674
	1.47905	-0.426533	B7FV42	Protein fucoxanthin chlorophyll a/c protein	Lhcf16 PHATRDRAFT_34536	4	4	4	32.5	32.5	32.5	21.874	0	72.675	1413800000	102	27.4505	27.6154	26.9791	27.0316	26.664	26.5831	26.6792	26.5088	26.7107	26.7352	26.5756	26.555
	1.77799	-0.427178	B7FST1	Predicted protein	PHATRDRAFT_32845	4	4	4	16.2	16.2	16.2	32.016	0	16.718	92971000	32	22.869	22.81	23.2211	23.207	23.1927	23.4367	22.8562	22.8811	22.3273	22.3561	22.822	22.9305
	1.65485	-0.427695	B7G981	Predicted protein	PHATRDRAFT_15632	7	7	7	68.9	68.9	68.9	11.664	0	92.265	458350000	92	25.3644	25.135	25.0466	25.2682	25.8723	25.816	25.2313	25.1577	24.8545	24.928	24.9544	24.8103
	0.339494	-0.427774	A0T0M6	Photosystem I reaction center subunit XI (PSI subunit V) (PSI-L)	psaL	5	5	5	38.4	38.4	38.4	16.136	0	208.11	2161800000	97	28.7673	28.2587	26.7015	25.2966	27.9975	27.8839	27.8338	27.3868	26.7317	27.0564	26.6251	26.705
	0.644399	-0.428306	A0T0M4	NmrA domain-containing protein	ycf39	10	10	10	30.7	30.7	30.7	36.848	0	109.56	93144000	43	23.5369	23.547	22.3969	22.8638	23.57	22.6303	22.7663	23.054	23.1303	23.2512	21.923	21.8503
	0.459712	-0.431052	B7G3I7	Dihydrolipoamide acetyltransferase component of pyruvate dehydrogenase complex (EC 2.3.1.-) (Fragment)	DHLTA_2 PHATRDRAFT_13894	5	5	5	10.8	10.8	10.8	45.754	0	20.996	57768000	32	22.3847	22.5604	23.0387	23.1439	20.8839	22.2603	22.5125	22.356	22.1191	22.426	21.5597	20.7123
	0.597847	-0.431735	B7G1G4	Predicted protein	PHATRDRAFT_27972	8	8	8	42.9	42.9	42.9	37.023	0	82.421	131540000	52	23.1464	22.9487	23.7007	23.7663	23.6847	23.8267	23.3218	23.5503	23.4997	23.4259	23.1935	21.4918
	2.9124	-0.436291	B7G249	Predicted protein	PHATRDRAFT_47006	5	5	5	23.3	23.3	23.3	22.985	0	78.848	671140000	52	26.0781	25.9072	25.9268	25.8745	26.0598	25.9955	25.5782	25.6783	25.122	25.4519	25.6899	25.7038
	6.18414	-0.438402	B7G312	Predicted protein	Rab6 PHATRDRAFT_21535	12	11	11	57.6	53	53	25.526	0	67.42	634480000	124	26.0609	25.9939	25.9522	25.9142	25.8688	25.8301	25.4783	25.4193	25.5118	25.5548	25.4832	25.5422
	0.488794	-0.441095	B7G935	Lipoprotein, type 6	PHATRDRAFT_54971	17	17	17	32.7	32.7	32.7	59.186	0	97.449	306100000	109	23.9413	24.0379	24.3397	24.1478	25.9888	26.0624	24.5465	24.2869	23.9457	23.9283	24.6257	24.5382
	3.1171	-0.441339	B7S422	Diphosphomevalonate decarboxylase (EC 4.1.1.33)	MPDC PHATRDRAFT_bd1325	4	4	4	9.9	9.9	9.9	45.214	0	18.982	115410000	36	23.4288	23.2235	23.7286	23.678	23.3276	23.2933	23.0664	23.1129	23.0539	22.9784	22.9026	22.9176
	2.92032	-0.44266	B7G150	Predicted protein	PHATRDRAFT_20787	10	10	10	24.9	24.9	24.9	52.646	0	221.6	1671300000	136	27.2054	27.0976	27.5159	27.4754	27.2427	27.335	26.9722	27.014	27.0022	26.9508	26.661	26.6157
	0.537209	-0.452629	B7FU51	Predicted protein	PHATRDRAFT_33885	6	6	6	18.9	18.9	18.9	50.562	0	40.492	80471000	25	22.7722	22.5476	22.977	23.6096	22.2804	22.5662	23.6319	22.6403	21.9572	22.8814	21.2207	21.7059
	1.38823	-0.457011	B7G7X7	Predicted protein	PHATRDRAFT_29711	11	11	11	43	43	43	25.224	0	106.81	1074100000	129	26.3565	26.404	27.2891	27.1376	26.132	26.3965	26.2356	26.1035	26.122	26.1107	26.1665	26.2353
	1.97646	-0.459157	B7G9P5	Citrate synthase	PHATRDRAFT_30145	9	9	9	20	20	20	52.292	0	183.26	929630000	169	26.3017	26.161	26.5354	26.7605	26.3769	26.3628	26.0754	26.0573	26.2168	26.2076	25.6563	25.53
	0.423693	-0.466147	B7FXG3	Predicted protein	PHATRDRAFT_26970	13	13	13	26.1	26.1	26.1	72.042	0	78.867	79840000	55	22.0409	21.441	23.4674	23.7652	22.9984	22.5027	21.9856	20.5934	22.764	22.9385	22.5875	22.5497
	1.11281	-0.469374	B7GBE7	Dihydrolipoamide succinyltransferase (EC 2.3.1.12) (EC 2.3.1.61)	PHATRDRAFT_40430	10	10	10	36.1	36.1	36.1	40.052	0	308.24	405540000	93	24.5365	24.6399	25.7336	25.8898	25.3627	25.2028	24.734	24.7723	24.6515	24.4815	24.9451	24.9647
	2.77082	-0.476802	B7G2R8	Predicted protein	PHATRDRAFT_47178	10	10	10	58.2	58.2	58.2	19.686	0	216.72	804650000	105	26.631	26.4597	26.2761	26.2194	25.8359	26.141	25.7688	25.7666	25.7863	25.7708	25.7672	25.8427
	3.66794	-0.478684	B7FRW2	Protein fucoxanthin chlorophyl a/c protein (Protein fucoxanthin chlorophyll a/c protein)	Lhcf4 Lhcf3 PHATRDRAFT_25168 PHATRDRAFT_50705	14	14	3	81.3	81.3	22.7	21.328	0	323.31	102430000000	887	33.5052	33.3061	33.214	33.079	33.1825	33.2972	32.9947	32.9436	32.6741	32.6528	32.7732	32.6734
	2.09184	-0.479679	B7FQV5	Predicted protein	PHATRDRAFT_43169	11	11	11	42.6	42.6	42.6	44.173	0	135.27	309470000	106	24.5612	24.6855	24.8236	24.7721	25.1825	25.1432	24.6127	24.5511	24.4144	24.5785	24.1047	24.0287
	0.573604	-0.479834	A0T0B5	Mg-protoporphyrin IX chelatase (EC 6.6.1.1)	chlI	21	21	21	56.9	56.9	56.9	39.546	0	193.03	1187100000	202	27.5508	27.5294	25.4908	25.3922	27.0179	27.0879	26.3849	26.3879	26.2104	26.2354	26.008	25.9633
	0.994704	-0.482996	B7GAW6	Predicted protein	PHATRDRAFT_49522	4	4	4	20.7	20.7	20.7	32.808	0	210.41	175010000	54	23.2398	22.8078	24.3481	24.4309	23.7558	23.6775	23.3823	23.2754	23.1604	23.4118	23.2479	22.8841
	0.597903	-0.485163	B7FV03	Phosphoserine phosphatase (EC 3.1.3.3)	PSP PHATRDRAFT_19244	5	5	5	33.5	33.5	33.5	26.05	0	50.272	82931000	41	21.8684	22.8522	23.2985	23.4117	23.4148	22.3723	22.9313	23.2939	22.4582	22.5502	21.8234	21.2498
	0.748644	-0.486801	B7S3L5	Dihydrolipoamide acetyltransferase component of pyruvate dehydrogenase complex (EC 2.3.1.-)	PHATRDRAFT_bd1828	10	3	3	24.3	6.7	6.7	49.205	0	72.181	72364000	27	22.9698	23.099	22.427	22.4622	22.2504	22.1949	21.8858	22.3234	20.7073	22.2573	22.5984	22.7103
	1.12196	-0.495364	B7FX09	Predicted protein	PHATRDRAFT_34902	4	4	4	16.5	16.5	16.5	32.299	0	19.761	38599000	13	21.1542	21.9748	22.1414	22.1098	22.2624	22.1563	21	21.9323	21.5345	22.0146	21.4233	20.922
	0.398532	-0.496855	B5Y447	Predicted protein	PHATR_46897	4	4	4	42.2	42.2	42.2	19.901	0	80.676	292140000	30	24.2163	24.2203	24.7946	24.7771	24.5479	24.4303	24.8901	24.7362	24.8675	24.0874	24.0938	21.3301
	1.73517	-0.497246	B7GB73	FeS assembly protein suf	sufD PHATRDRAFT_49608	5	5	5	10.7	10.7	10.7	75.097	0	95.317	136870000	47	24.2357	24.0642	23.3737	23.3388	23.7012	23.7397	23.0677	23.0767	23.1789	23.1824	23.7165	23.2478
	0.708129	-0.500532	B7G9Y7	Aspartate transaminase (EC 2.6.1.1)	AAT_1 PHATRDRAFT_23059	7	7	7	23.2	23.2	23.2	47.407	0	78.819	27092000	23	22.1139	22.2231	20.8801	22.1781	22.0859	22.0595	20.8747	21.2227	20.8786	21.8219	21.0355	22.704
	1.04388	-0.501821	B7GD45	Predicted protein	PHATRDRAFT_41038	6	6	6	41.5	41.5	41.5	34.529	0	136.67	99494000	41	23.1161	23.55	23.1526	23.1067	23.8175	22.5754	22.7573	23.2805	22.5052	21.9711	22.5389	23.2547
	1.11759	-0.504366	B7FSV2	Copine 1 (Fragment)	CPNE1b PHATRDRAFT_9816	11	11	9	23	23	17.9	50.564	0	96.082	159180000	48	23.6617	23.9921	24.4601	24.2415	23.2886	23.2909	23.7254	23.6037	23.4668	23.4403	22.8396	22.8331
	1.10583	-0.504562	B7FR99	Predicted protein	PHATRDRAFT_42434	9	9	9	20.7	20.7	20.7	52.383	0	71.918	160890000	54	23.7586	23.9613	24.1236	24.1029	23.2987	24.0169	23.493	23.3226	22.7901	22.7369	23.743	24.1488
	3.96382	-0.505814	B7GA38	Predicted protein	PHATRDRAFT_49287	36	36	32	33.5	33.5	29	126.88	0	323.31	7398900000	691	29.5243	29.4537	29.3919	29.4386	29.4946	29.5469	29.0181	29.0386	28.7004	28.7637	29.1737	29.1206
	1.39192	-0.509318	B7FWD7	Predicted protein	PHATRDRAFT_34681	2	2	2	10.6	10.6	10.6	35.544	0	43.087	21391000	24	20.8381	21.3341	21.5054	21.8591	21.1902	21.4477	20.7479	21.223	20.4621	20.8166	20.4282	21.4407
	1.2716	-0.510207	B7GAM7	Predicted protein	PHATRDRAFT_49453	3	3	3	15	15	15	22.427	0	11.094	21238000	18	21.8751	21.6642	21.577	21.5714	21.6285	21.0659	21.6905	20.4808	20.5161	21.0476	21.0336	21.5523
	1.10061	-0.514342	B7FY09	Predicted protein	PHATRDRAFT_35262	3	3	3	25	25	25	19.597	0	75.639	79945000	32	22.2497	22.5611	23.0292	23.126	23.1935	23.2679	22.3859	22.5337	22.7306	22.7913	22.4831	21.4168
	2.92031	-0.519817	B7G217	Obg-like ATPase 1	PHATRDRAFT_37067	9	9	9	33.3	33.3	33.3	39.537	0	39.438	67259000	48	22.7508	22.794	22.8933	23.0552	22.4635	22.5201	22.4136	22.0187	22.1002	22.2636	22.1163	22.4456
	1.41081	-0.521624	B7FWM9	Predicted protein	PHATRDRAFT_34775	4	4	4	13.9	13.9	13.9	37.19	0	12.907	36458000	42	22.1693	22.0157	21.9846	22.2871	21.7275	22.0663	22.018	21.9939	21.486	21.7666	21.0506	20.8056
	1.34687	-0.523534	B7G384	Ascorbate peroxidase	APX1 PHATRDRAFT_54731	12	12	12	49.8	49.8	49.8	28.492	0	82.066	292120000	67	25.0971	25.1325	24.7531	24.689	24.5245	24.6295	23.9337	23.9815	24.0187	23.905	24.9734	24.8722
	0.592345	-0.529458	B7FV45	Predicted protein (Fragment)	PHATRDRAFT_26635	2	2	2	6.4	6.4	6.4	42.365	0	57.386	83436000	17	22.7353	21.649	23.5254	22.8609	23.8903	22.67	21.9372	21.1437	22.8321	23.2623	22.3513	22.6275
	1.85826	-0.529787	B7FPB9	Predicted protein	PHATRDRAFT_42728	22	22	22	30.1	30.1	30.1	54.287	0	323.31	1285900000	212	26.968	26.8121	27.3395	27.3643	26.5461	26.6599	26.7744	26.6153	26.1846	26.0475	26.4292	26.4601
	3.70715	-0.529936	B7FQE7	Predicted protein	PHATRDRAFT_43037	25	25	25	26.6	26.6	26.6	117.57	0	316.04	370500000	139	25.3952	25.4023	25.1055	25.1788	25.0433	25.0222	24.7064	24.7358	24.5343	24.4185	24.8029	24.7698
	1.50632	-0.530151	B7GDK9	Glucose-6-phosphate isomerase (EC 5.3.1.9)	GPI_1 PHATRDRAFT_23924	12	12	12	28.2	28.2	28.2	61.509	0	323.31	622740000	117	25.3608	25.4244	25.8557	25.94	25.8866	25.6286	25.232	25.2749	25.5914	25.6122	24.6321	24.5725
	2.02256	-0.535902	B7G659	Metacaspase	PHATRDRAFT_48151	8	8	8	26.8	26.8	26.8	40.532	0	34.437	199390000	68	24.3973	24.1077	24.57	24.6271	24.0177	23.7056	23.5775	23.6442	23.9709	23.9449	23.5234	23.5492
	3.10227	-0.550098	B7G959	Predicted protein	PHATRDRAFT_22909	24	24	24	65	65	65	48.022	0	323.31	2203400000	303	27.9352	28.0579	27.56	27.5399	27.6806	27.6795	27.4467	27.3061	27.2052	27.2525	26.918	27.024
	1.70741	-0.555672	B7G503	Protein fucoxanthin chlorophyll a/c protein	Lhcr14 PHATRDRAFT_47813	5	5	5	24.2	24.2	24.2	21.335	0	117.38	1574700000	97	27.7757	27.6707	26.9554	26.7828	27.1278	27.2287	26.9375	27.1102	26.7556	26.491	26.3164	26.5963
	0.773038	-0.558194	B7FPK1	Predicted protein	PHATRDRAFT_42794	2	2	2	6.1	6.1	6.1	51.376	0	26.097	26861000	13	21.3446	21.7383	22.0763	21.9986	22.4005	22.3156	20.9365	20.3562	22.2701	22.0975	20.7481	22.1165
	2.04184	-0.558501	B7G0L6	Superoxide dismutase (EC 1.15.1.1) (Fragment)	SOD1 PHATRDRAFT_12583	6	6	6	34.3	34.3	34.3	24.238	0	323.31	3058500000	137	27.6676	27.5799	28.2113	28.1642	28.5396	28.5338	27.6581	27.6547	27.4175	27.484	27.5823	27.5487
	1.94607	-0.560321	B7G5G4	Phosphoglycerate kinase (EC 2.7.2.3)	PHATRDRAFT_29157	35	35	35	78.2	78.2	78.2	46.683	0	323.31	9098700000	756	29.6984	29.8786	29.4155	29.3603	29.8049	29.8505	29.195	29.3179	28.629	28.6298	29.4317	29.443
	3.46909	-0.560456	B7GAV2	Predicted protein	PHATRDRAFT_23281	10	10	10	37.3	37.3	37.3	35.793	0	150.11	859200000	133	26.5041	26.3163	26.1216	26.3045	26.2651	26.245	25.8493	25.8316	25.9837	25.8265	25.4849	25.4179
	2.28738	-0.562165	A0T0K6	Elongation factor Tu, chloroplastic (EF-Tu)	tufA	17	17	17	64.3	64.3	64.3	44.527	0	323.31	5376600000	371	29.0003	29.0197	28.5429	28.6225	28.9709	28.8902	28.2662	28.431	28.5724	28.6128	27.9932	27.798
	0.561587	-0.56264	B7FZG7	Pyruvate kinase (EC 2.7.1.40)	PK4b PHATRDRAFT_27502	15	14	1	33.8	32	2.2	58.261	0	43.977	152430000	49	23.3815	23.4215	24.0876	24.1147	23.6842	23.6385	23.6529	23.7108	23.7108	23.9139	23.0787	20.8851
	1.65438	-0.567603	B7FXX2	Predicted protein	Sar1a PHATRDRAFT_54420	5	5	5	30.2	30.2	30.2	21.824	0	57.067	297670000	69	24.2685	24.7019	25.346	25.2894	24.5557	24.7369	24.2856	24.3133	24.7527	24.2252	23.9809	23.935
	0.668781	-0.568877	B7FTS0	Predicted protein	PHATRDRAFT_44341	6	6	6	20.4	20.4	20.4	41.072	0	16.423	45207000	25	20.5618	21.9676	22.8853	23.0028	22.1805	22.0407	21.6972	21.2093	22.2912	22.0129	21.3306	20.6841
	1.12875	-0.57014	B7FP61	Dihydrolipoamide acetyltransferase component of pyruvate dehydrogenase complex (EC 2.3.1.-)	DHLTA_1 PHATRDRAFT_17401	11	11	11	34.3	34.3	34.3	51.573	0	207.34	247820000	76	23.9697	24.2097	25.0358	25.2786	24.483	24.3559	24.012	24.1376	24.0086	24.1802	24.5129	23.0607
	0.678082	-0.570148	B7FSN5	RAD23	hRad23 PHATRDRAFT_43564	6	6	6	26	26	26	44.65	0	32.443	80311000	35	22.2487	21.7178	22.7154	22.7149	23.1354	23.4911	21.796	21.7108	21.931	20.9986	22.9546	23.2114
	0.853708	-0.575207	B7FRX3	Predicted protein	PHATRDRAFT_32531	10	8	8	63.2	56.8	56.8	20.44	0	172.11	262690000	68	24.0221	24.0988	24.1752	24.4147	25.0865	25.5931	23.3458	23.8075	23.5197	23.7819	24.6979	24.7863
	1.7841	-0.585587	B7G9H4	Pyruvate kinase (EC 2.7.1.40)	PK2 PHATRDRAFT_49098	13	13	13	39.8	39.8	39.8	54.997	0	323.31	571770000	129	25.5139	25.3851	26.2037	26.2859	25.6118	25.6078	25.2561	25.3394	25.5288	25.4046	24.8278	24.738
	3.35733	-0.586253	B7FUR6	Violaxanthin deepoxidase	VDE PHATRDRAFT_44635	8	8	8	24	24	24	49.219	0	72.576	307000000	73	24.7948	24.7193	25.0731	25.043	24.8385	24.9459	24.5495	24.5725	24.3972	24.3025	24.1037	23.9718
	3.0551	-0.586963	B7FUS2	Predicted protein	PHATRDRAFT_44639	14	14	14	29.5	29.5	29.5	54.347	0	248.49	1531200000	166	27.1097	26.9808	27.0899	27.087	27.4869	27.5593	26.7938	26.8482	26.6921	26.6547	26.4141	26.389
	2.24876	-0.59211	B7FUE7	Predicted protein	PHATRDRAFT_44526	7	7	7	15.1	15.1	15.1	61.037	0	133.76	556790000	75	25.4524	25.456	26.2382	26.2849	25.523	25.5639	25.0562	25.0551	25.1628	25.1176	25.207	25.367
	1.67969	-0.59378	B7FP19	Predicted protein	PHATRDRAFT_50650	26	26	26	60	60	60	50.889	0	323.31	3331700000	361	28.6178	28.5765	27.8532	27.9577	28.5487	28.5241	28.0139	28.0691	27.9764	27.9917	27.2272	27.237
	0.969317	-0.594995	B7GCM4	Predicted protein	PHATRDRAFT_50014	4	4	4	11.4	11.4	11.4	30.048	0	7.6485	57794000	30	22.7292	22.5169	22.8882	22.8386	21.7867	22.4335	22.2415	22.6392	21.1186	22.4851	20.9601	22.1785
	2.83109	-0.597251	B7G6H0	Phosphoglycerate kinase (EC 2.7.2.3)	PHATRDRAFT_51125	17	17	17	48.4	48.4	48.4	45.979	0	323.31	1077700000	229	26.1992	26.2931	26.7745	26.6933	26.3899	26.2897	26.1381	26.0325	25.8363	25.9257	25.576	25.5475
	0.828538	-0.603896	B5Y3H7	Predicted protein	PHATR_36721	6	6	6	19.8	19.8	19.8	37.256	0	60.614	44468000	21	22.1829	21.1252	22.6651	22.6387	22.3587	21.9284	21.1057	22.0629	22.2003	22.2615	21.2499	20.3952
	4.21181	-0.610213	A0T0M5	Rubisco expression protein	cbbX	11	11	11	39	39	39	32.748	0	323.31	501640000	79	25.6429	25.9437	25.6285	25.6998	25.5785	25.3073	24.9335	24.9649	24.9453	25.1245	25.161	25.0104
	2.76441	-0.611034	B5Y3H8	V-type proton ATPase subunit	PHATR_21030	7	7	7	26.2	26.2	26.2	44.45	0	323.31	549890000	106	25.4973	25.42	25.8326	25.7216	25.3333	25.3502	25.1334	25.091	25.0449	25.1081	24.6558	24.4556
	2.47668	-0.611263	B7GEM7	Carbamate kinase	PHATRDRAFT_24238	10	10	10	36.9	36.9	36.9	35.808	0	105.89	533630000	119	25.835	25.8992	25.4595	25.5641	25.9236	25.8565	25.2964	25.2281	24.6412	24.8167	25.3918	25.4963
	0.709548	-0.620108	B7FV31	Predicted protein	PHATRDRAFT_34526	12	12	12	28.6	28.6	28.6	48.944	0	66.864	201560000	70	24.2075	24.2034	24.1349	24.1183	24.2554	24.1604	24.0968	24.1289	24.1707	24.0656	23.5118	21.3853
	2.67822	-0.621628	B7S470	Predicted protein	PHATRDRAFT_bd1699	8	8	8	25.5	25.5	25.5	49.264	0	43.122	67288000	65	22.5906	22.9003	22.2062	22.6951	22.6303	22.8808	22.1366	22.1054	21.6044	21.8009	22.2047	22.3216
	2.12469	-0.622442	B7G955	Protein fucoxanthin chlorophyll a/c protein	Lhcf9 PHATRDRAFT_30031	7	7	7	41.5	41.5	41.5	22.1	0	139.97	8730700000	187	30.0931	30.4331	29.5336	29.5043	29.3462	29.6343	29.1546	29.1969	28.855	28.9713	29.3177	29.3144
	3.82512	-0.625791	B7GDE6	Predicted protein	PHATRDRAFT_50236	17	17	17	68.6	68.6	68.6	27.078	0	323.31	3185400000	261	28.1477	28.4389	28.4408	28.5084	27.9082	28.1076	27.4765	27.5886	27.6333	27.7627	27.7179	27.6177
	3.37968	-0.630884	A0T0H7	Chaperone protein dnaK (HSP70) (Heat shock 70 kDa protein) (Heat shock protein 70)	dnaK	35	35	35	59.4	59.4	59.4	66.723	0	323.31	3512000000	539	28.2174	28.3164	28.3413	28.1206	28.5338	28.4466	27.4722	27.5406	27.9457	28.1006	27.5721	27.5597
	3.61627	-0.641572	B7G532	ATP synthase subunit alpha	Atp1 atpA PHATRDRAFT_47835	31	28	28	65.4	61.9	61.9	54.504	0	323.31	11915000000	838	30.2751	30.1208	29.8127	29.8407	30.0772	30.2052	29.4305	29.4994	29.5964	29.6285	29.2248	29.1027
	0.507281	-0.642138	A0T0G7	AAA domain-containing protein	ycf46	9	9	9	18.5	18.5	18.5	57.058	0	33.873	76641000	29	22.9428	22.7399	23.1983	23.4447	22.7287	20.0632	22.466	20.8679	23.0455	21.8317	21.1649	21.8888
	0.390913	-0.644868	B7FNR9	Predicted protein	Skp1_1 PHATRDRAFT_17276	7	7	7	50.9	50.9	50.9	19.135	0	38.567	127130000	44	20.927	23.4162	23.9008	24.0407	23.9023	23.6966	23.721	23.5546	21.2996	20.536	23.4196	23.4836
	2.9099	-0.651945	B7FYE2	Predicted protein	PHATRDRAFT_35396	9	9	9	33.9	33.9	33.9	33.291	0	46.372	159670000	54	23.5729	23.4857	24.2033	24.0101	23.65	23.9192	22.8334	23.1498	23.0414	23.0978	23.3468	23.4603
	2.37532	-0.652073	B7G8P1	Predicted protein	PHATRDRAFT_22819	6	6	6	39.5	39.5	39.5	20.7	0	217.31	1971900000	75	27.8785	27.8756	27.2082	27.1759	27.8145	27.893	27.0136	26.8938	27.2705	27.3068	26.7053	26.7432
	2.57809	-0.654193	A0T0E8	ATP synthase subunit b', chloroplastic (ATP synthase F(0) sector subunit b') (ATPase subunit II)	atpG	10	10	10	39.1	39.1	39.1	17.653	0	260.06	1421800000	116	27.2496	27.1496	27.1327	27.0194	27.043	27.2125	26.958	26.9012	26.0664	26.0481	26.5189	26.389
	3.29991	-0.657546	B7G938	Phosphoglycerate kinase (EC 2.7.2.3)	PGK PHATRDRAFT_48983	22	22	22	54	54	54	47.485	0	323.31	1553100000	245	27.1977	27.3051	27.2054	27.1465	27.4564	27.4182	26.5111	26.4919	26.4015	26.3762	27.0372	26.9661
	1.72796	-0.658783	B7FQQ8	Vacuolar proton pump subunit B (V-ATPase subunit B) (Vacuolar proton pump subunit B)	PHATRDRAFT_24978	22	22	22	45.3	45.3	45.3	55.922	0	323.31	1496900000	273	26.7037	26.7278	27.7227	27.7265	26.4848	26.6034	26.3314	26.2714	26.4075	26.2491	26.4139	26.3431
	0.955275	-0.66027	B7G8D1	Predicted protein	PHATRDRAFT_48785	5	5	5	29.9	29.9	29.9	22.013	0	11.499	39818000	19	22.4124	22.3582	21.7287	21.7186	22.8381	22.8434	20.7715	21.4025	20.8595	21.8695	22.495	22.5398
	2.28936	-0.661505	B7FUM6	Protein fucoxanthin chlorophyll a/c protein	Lhcr1 PHATRDRAFT_44601	10	10	10	43	43	43	21.532	0	323.31	1818700000	150	27.0322	27.3103	27.6453	27.7247	27.5613	27.8377	26.9357	26.8684	26.4453	26.4635	27.169	27.2603
	2.80795	-0.667301	B7G3J4	Predicted protein	PHATRDRAFT_47492	17	17	17	35.3	35.3	35.3	70.923	0	145.76	277940000	83	25.3065	25.1842	24.5724	24.5909	24.6678	24.7116	24.2206	24.1209	23.861	24.0782	24.4563	24.2926
	3.96792	-0.667561	B7G162	Predicted protein	PHATRDRAFT_27923	39	39	39	66.8	66.8	66.8	68.469	0	323.31	3243700000	451	28.1343	28.1347	28.6805	28.5894	28.268	28.1416	27.7687	27.7578	27.6433	27.6707	27.5211	27.5816
	1.99256	-0.669117	A0T0F0	ATP synthase subunit delta, chloroplastic (ATP synthase F(1) sector subunit delta) (F-type ATPase subunit delta)	atpD	7	7	7	40.6	40.6	40.6	21.324	0	280.26	1338500000	162	27.4409	27.3249	26.7366	26.7734	26.8827	26.9355	26.8674	26.9174	26.0716	25.9792	26.1221	26.1217
	0.715949	-0.671259	B7FYS6	Formidase (EC 3.5.1.49)	PHATRDRAFT_54476	4	4	4	17.3	17.3	17.3	49.265	0	44.18	35121000	14	21.5335	21.3238	23.4946	23.4838	21.0512	21.9271	20.7273	21.3443	21.5733	21.9513	21.304	21.8863
	1.78091	-0.671557	B7G9C2	Predicted protein	PHATRDRAFT_49053	4	4	4	5.2	5.2	5.2	77.484	0	38.327	266330000	50	24.6126	24.9933	24.9072	24.1856	25.4602	24.3938	24.2987	24.3306	23.7271	23.6989	24.5156	23.9523
	3.33182	-0.67495	B7GA70	Predicted protein	PHATRDRAFT_49313	7	7	7	40.2	40.2	40.2	21.928	0	63.339	280790000	55	24.3399	24.2526	24.8343	24.8842	24.8792	24.9911	24.0843	23.9856	23.9222	23.9661	24.0671	24.1063
	2.66119	-0.677839	B7GD91	Predicted protein	PHATRDRAFT_50191	5	5	5	44.8	44.8	44.8	14.597	0	323.31	509920000	95	25.6791	25.6789	25.9094	25.9011	25.4824	25.3979	25.3228	25.2485	24.4721	24.6583	25.0965	25.1835
	0.536801	-0.684689	B7FUM9	Predicted protein	chk2 PHATRDRAFT_34071	6	6	6	18.3	18.3	18.3	39.77	0	42.231	216080000	51	24.1534	24.0898	24.6465	24.6916	24.0234	23.5623	24.2269	24.5717	20.6452	23.5572	24.1014	23.9568
	3.5281	-0.689949	B7FU06	Phosphoglycerate mutase (EC 5.4.2.11)	PGAM_6 PHATRDRAFT_33839	7	7	7	25.2	25.2	25.2	31.932	0	54.349	604890000	95	25.784	25.687	26.2814	26.2204	25.5826	25.7893	25.2974	25.2827	24.9748	25.2069	25.2121	25.2311
	2.55839	-0.690895	B7FXA2	Succinate--CoA ligase [ADP-forming] subunit beta, mitochondrial (EC 6.2.1.5) (Succinyl-CoA synthetase beta chain) (SCS-beta)	PHATRDRAFT_26921	15	15	15	39.5	39.5	39.5	47.621	0	259.26	1591700000	215	27.0762	27.0538	27.7173	27.7997	27.0307	27.1164	26.7218	26.6976	26.7735	26.8383	26.3134	26.3041
	2.14042	-0.692414	B5Y5B2	Actin related protein	ARP1 PHATR_44089	10	10	10	46.5	46.5	46.5	42.691	0	87.397	80940000	57	23.0903	23.4035	22.8509	23.4984	22.7729	22.3416	22.4904	22.2711	21.903	22.5094	22.082	22.5473
	4.91818	-0.696819	B7FQ00	Predicted protein	PHATRDRAFT_42911	11	11	11	56.2	56.2	56.2	40.722	0	136.96	614030000	104	25.8619	25.9673	26.0779	26.1418	26.0367	25.9682	25.4124	25.2883	25.0686	25.1146	25.5457	25.4433
	4.30022	-0.700732	B7G395	Predicted protein	PHATRDRAFT_47403	13	13	13	36	36	36	54.113	0	182.56	647880000	122	25.9459	25.6415	26.1905	26.2033	26.1989	26.0461	25.3072	25.243	25.1913	25.2989	25.5117	25.4698
	1.15155	-0.702119	B7GBI0	Predicted protein	PHATRDRAFT_51225	6	6	6	10.9	10.9	10.9	68.621	0	18.62	36271000	26	22.1375	21.9634	21.7994	22.0411	22.1114	21.8802	21.673	22.2403	20.9247	19.8348	21.286	21.7614
	1.83605	-0.707304	E9PAI7	Elongation factor Ts	PHATRDRAFT_bd1677	12	12	12	54	54	54	23.043	0	323.31	816040000	118	26.6513	26.8657	25.8716	25.8622	26.6182	26.4623	25.8741	25.9321	25.1093	25.2152	26.0368	25.9201
	1.63395	-0.70996	B7GBQ6	Predicted protein	PHATRDRAFT_30572	9	9	9	23.8	23.8	23.8	51.828	0	113.73	85191000	55	22.8496	21.9116	23.4047	23.5097	23.3348	23.3195	22.4677	22.3961	22.2338	22.0509	22.7259	22.1957
	1.07076	-0.722196	B7FRG5	Predicted protein	PHATRDRAFT_42487	4	4	4	18.6	18.6	18.6	22.735	0	22.932	70795000	24	23.0763	22.2358	23.0779	22.551	23.1536	22.9961	22.6315	22.7493	22.4208	22.8276	20.8189	21.3096
	1.83658	-0.728336	B5Y5C8	Short-chain alcohol dehydrogenase with NAD or NADP as acceptor (EC 1.1.1.-)	PHATR_33463	9	9	9	36.5	36.5	36.5	30.133	0	221.88	256450000	79	24.2494	24.0547	24.9555	25.368	24.6016	24.517	23.9437	24.0668	24.0493	24.0699	23.1454	24.1011
	2.20297	-0.729586	B7G3Q9	Branched-chain-amino-acid aminotransferase (EC 2.6.1.42) (Fragment)	PHATRDRAFT_28585	3	3	3	9.5	9.5	9.5	35.776	0	8.5835	172460000	30	23.8425	23.6559	24.7313	24.6605	23.7244	23.927	23.4716	23.3077	23.5699	23.5489	23.1384	23.1276
	1.46875	-0.729842	B7G424	Predicted protein	PHATRDRAFT_47550	3	3	3	7.3	7.3	7.3	49.951	0	7.5366	18161000	16	21.4795	21.655	21.7183	21.385	21.5785	21.9484	20.9204	20.7376	20.2953	20.7066	20.4687	22.2569
	1.47331	-0.732963	B7GDS3	Spermine/spermidine synthase	PHATRDRAFT_55177	6	6	6	28.8	28.8	28.8	33.154	0	21.927	80997000	39	23.0342	23.1591	23.103	23.2486	22.51	22.5049	22.4988	22.3706	22.7344	22.7599	21.633	21.1652
	2.96161	-0.734177	B7FTS7	V-type proton ATPase subunit C	PHATRDRAFT_55482	17	17	17	45.4	45.4	45.4	49.614	0	177.55	538700000	142	25.4397	25.4371	26.1913	26.1747	25.5928	25.5084	24.9912	25.0639	24.7632	24.8163	25.1614	25.1431
	1.11963	-0.734479	A0T0E5	Iron-sulfur cluster formation ABC transporter ATP-binding subunit	sufC	9	9	9	36.9	36.9	36.9	28.167	0	77.571	205310000	84	25.2022	25.0687	23.5957	23.6668	24.0248	24.2573	23.749	23.9646	23.9151	24.0755	23.1332	22.5713
	1.65194	-0.735082	B7FZ93	Predicted protein (Fragment)	PHATRDRAFT_12373	5	5	5	33.9	33.9	33.9	23.4	0	30.048	72932000	44	22.7537	22.4929	23.4443	23.6515	22.3642	22.2406	22.2294	22.524	21.9744	21.703	21.8153	22.2907
	5.09749	-0.743638	B7FU58	Predicted protein (Fragment)	PHATRDRAFT_10847	6	6	6	20.4	20.4	20.4	31.127	0	73.699	371280000	64	25.1217	25.1458	25.1615	25.194	25.524	25.5341	24.452	24.5787	24.5122	24.4246	24.5526	24.6992
	2.04382	-0.746314	B7GCE4	Predicted protein	PHATRDRAFT_51242	15	15	15	52.3	52.3	52.3	36.726	0	323.31	516430000	112	25.5412	25.7147	25.618	25.6932	25.8486	25.8723	25.3107	25.2482	25.2991	25.4262	24.3346	24.1912
	1.11948	-0.747119	B7G4R3	Cytosolic class II aldolase	Fba3 PHATRDRAFT_29014	12	12	12	36	36	36	43.272	0	323.31	948120000	151	25.7192	25.8477	27.4943	27.4965	25.975	26.0586	26.118	26.1183	25.2097	25.2279	25.7512	25.6833
	1.4913	-0.754746	B7FX68	Histone H4	H4-1b H4-1a PHATRDRAFT_26896 PHATRDRAFT_34971	7	7	7	45.6	45.6	45.6	11.383	0	95.558	2538000000	109	28.1593	28.116	28.0199	27.9521	27.729	27.8846	27.6792	27.7001	27.6874	27.6983	26.271	26.2965
	2.71438	-0.763069	B7FPV1	Predicted protein	PHATRDRAFT_42872	5	5	5	7.4	7.4	7.4	92.238	0	16.066	33246000	16	22.2522	22.0944	22.1561	22.0961	22.9619	22.3705	21.9785	21.7177	21.5289	21.6938	21.1665	21.2674
	3.31086	-0.767144	B7FPL6	Fucoxanthin chlorophyll a/c protein	PHATRDRAFT_17531	4	4	4	16.6	16.6	16.6	21.061	0	162.29	910840000	53	26.0858	26.2709	26.8123	26.5533	26.9259	26.7708	25.8748	25.907	25.7186	25.5267	26.0001	25.7889
	5.43322	-0.775274	B7FSI3	Triosephosphate isomerase/glyceraldehyde-3-phosphate dehydrogenase	TPI/GapC3 PHATRDRAFT_25308	22	22	13	44.3	44.3	26.9	65.349	0	323.31	5214500000	390	28.7971	28.8198	29.1409	29.1479	29.1513	29.2156	28.3694	28.357	28.1713	28.1415	28.2842	28.2976
	4.35357	-0.777489	B7FUG8	Glycolate oxidase (EC 1.1.3.15)	PHATRDRAFT_50804	13	13	13	35.5	35.5	35.5	47.217	0	315.52	1623600000	359	27.2947	27.0751	27.1492	27.108	27.3322	27.1567	26.6745	26.5682	26.4622	26.5489	26.2015	25.9957
	1.12462	-0.787649	B7FXQ4	Predicted protein	PHATRDRAFT_35154	5	5	5	26	26	26	30.622	0	23.611	57871000	19	22.1637	22.1301	22.9653	22.7473	23.1826	23.4028	22.4617	21.4885	21.5878	20.8162	23.0245	22.4872
	3.77729	-0.790289	B5Y3E9	Predicted protein (Fragment)	PHATR_13244	6	6	6	25.7	25.7	25.7	27.906	0	107.03	226100000	61	23.9285	24.5847	24.8032	24.3606	24.5463	24.562	23.4809	23.6327	23.9363	23.6808	23.6636	23.6492
	2.79627	-0.794148	B7FRG3	Ribulose-phosphate 3-epimerase (EC 5.1.3.1)	Rpe PHATRDRAFT_53935	10	10	10	45.4	45.4	45.4	27.812	0	124.2	679310000	101	26.3065	25.8675	25.9361	26.2663	26.1144	26.2395	25.5789	25.6872	25.4266	25.4382	24.5228	25.3118
	3.26012	-0.7962	A0T0B9	Photosystem I ferredoxin-binding protein	psaD	11	11	11	77.7	77.7	77.7	15.567	0	259.88	4420100000	243	29.1797	29.0661	29.0396	28.9273	28.2488	28.7093	28.3205	28.1301	27.8598	27.811	28.1613	28.1108
	1.96185	-0.803268	B7FXB6	6-phosphogluconate dehydrogenase, decarboxylating (EC 1.1.1.44)	6PGDH PHATRDRAFT_45333	22	22	22	43.5	43.5	43.5	53.653	0	323.31	786160000	163	25.7499	25.5534	26.9897	26.976	26.1201	26.0851	25.6042	25.5669	25.5142	25.4786	25.3232	25.1673
	0.966738	-0.805632	B7G362	Predicted protein	PHATRDRAFT_37579	7	7	7	23.6	23.6	23.6	38.741	0	33.727	74530000	39	23.2274	23.4056	22.6235	22.4118	22.73	22.5342	22.7637	22.6369	22.7238	22.6293	20.7512	20.5939
	3.25316	-0.806781	B7G6X0	Peroxiredoxin (EC 1.11.1.15)	PHATRDRAFT_22388	4	4	4	27	27	27	25.915	0	65.512	201770000	58	24.2281	24.3639	23.8389	23.9428	24.5689	24.2555	23.1402	22.9605	23.5603	23.6531	23.3699	23.6736
	3.31366	-0.806918	B7S3Q6	Predicted protein (Fragment)	PHATRDRAFT_bd1874	20	20	20	56	56	56	48.353	0	323.31	4345300000	333	28.6819	28.5487	29.1886	29.2572	28.5636	28.6204	28.2326	28.2628	28.0089	27.9762	27.7178	27.8206
	4.06051	-0.814755	B5Y4I1	Predicted protein	PHATR_43841	10	10	10	30	30	30	41.174	0	138.49	1730700000	141	27.7479	27.6782	27.4937	27.5603	27.3203	27.3876	26.8947	26.7503	26.8097	26.175	26.8416	26.8282
	0.857546	-0.822566	B7FR19	Predicted protein	PHATRDRAFT_43225	3	3	3	13.4	13.4	13.4	31.142	0	28.559	70438000	20	22.8933	22.859	22.8073	21.5449	23.4554	23.1629	22.4696	23.0509	20.8361	23.1548	20.8162	21.4599
	1.49297	-0.826271	B7FQU1	Predicted protein	PHATRDRAFT_32316	4	4	4	31.2	31.2	31.2	13.864	0	27.343	79222000	31	23.3475	23.1873	23.081	22.8807	22.6651	22.9347	22.6636	22.6945	21.4019	21.6064	23.2527	21.5196
	2.69107	-0.83207	B7FUT7	Predicted protein	PHATRDRAFT_44651	8	8	8	30.6	30.6	30.6	29.655	0	109.15	560290000	102	25.7252	25.3786	25.9183	25.4935	26.0806	26.2218	25.5006	24.9709	25.1728	24.9566	24.4003	24.8243
	1.23165	-0.833485	B7FY71	Predicted protein	PHATRDRAFT_45591	4	4	4	20.6	20.6	20.6	18.196	0	10.676	28588000	20	22.6492	22.4702	20.6934	21.6903	22.521	22.2231	22.0357	20.8572	21.8656	20.6192	20.7291	21.1394
	5.24841	-0.850971	B7G8Y4	Predicted protein	PHATRDRAFT_22873	23	23	23	85.8	85.8	85.8	32.703	0	323.31	8267200000	269	29.5174	29.5002	30.1077	29.8793	29.7376	29.8255	28.8641	28.9167	29.0074	28.966	28.8582	28.8495
	4.35203	-0.851824	B7GE26	Hydratase enyol-coa hydratase (EC 4.2.1.17)	PHATRDRAFT_55192	4	4	4	23	23	23	28.931	0	144.83	153830000	57	23.8098	23.8906	24.2753	24.3461	23.728	23.8911	23.2426	23.166	23.2241	23.2755	22.831	23.0907
	2.29375	-0.852935	B7FQE1	Protein fucoxanthin chlorophyll a/c protein	Lhcr4 PHATRDRAFT_17766	9	9	9	52.6	52.6	52.6	23.239	0	294.11	2418500000	240	28.2843	28.2443	27.3485	27.3595	27.6005	27.7662	27.3417	27.4864	26.8623	26.7199	26.4578	26.6176
	3.47067	-0.855393	B7FQ47	Predicted protein	PHATRDRAFT_32071	10	10	10	26.8	26.8	26.8	33.258	0	111.64	508710000	77	25.3111	25.2904	26.0587	25.885	25.7971	26.0023	25.1938	25.0005	24.6686	24.8697	24.7536	24.7262
	3.95086	-0.856081	B7FZN6	Pyruvate dehydrogenase E1 component subunit beta (EC 1.2.4.1)	PDHB1 PHATRDRAFT_20183	10	10	10	40.8	40.8	40.8	39.005	0	145.43	416770000	73	25.3714	25.259	25.7919	25.8174	25.3517	25.073	24.7159	24.7181	24.5823	24.7424	24.3752	24.3941
	0.809935	-0.858066	B7G916	Predicted protein (Fragment)	PHATRDRAFT_15689	7	7	7	18.4	18.4	18.4	48.436	0	37.871	150530000	25	23.4681	23.337	23.5546	23.5368	23.5345	23.4981	23.7781	21.7399	23.8786	23.9302	21.2061	21.2478
	4.78482	-0.860226	B7FY70	Predicted protein	PHATRDRAFT_45590	8	8	8	14.4	14.4	14.4	81.948	0	36.19	96742000	39	23.2608	23.0296	23.4194	23.4319	23.4149	23.6446	22.7525	22.6159	22.3506	22.2582	22.491	22.5717
	1.47292	-0.874266	B7G696	Serine/threonine-protein phosphatase (EC 3.1.3.16)	PHATRDRAFT_22247	3	3	3	18.7	18.7	18.7	40.407	0	52.73	80738000	37	22.7341	22.9865	22.5257	22.5548	22.7778	22.7828	22.3503	20.4213	21.4901	21.6336	22.7119	22.509
	5.71998	-0.892838	B7FTE2	Predicted protein	PHATRDRAFT_18398	9	9	9	36.1	36.1	36.1	33.166	0	85.103	1242700000	157	26.8431	26.7387	27.1644	27.0319	26.7725	26.7769	25.9883	26.0332	25.7824	25.8867	26.1653	26.1146
	2.32673	-0.894001	B7FR39	Histone H3	H3-1c H3-1a H3-1b PHATRDRAFT_11841 PHATRDRAFT_50695 PHATRDRAFT_50872	5	5	3	24.3	24.3	15.4	15.312	0	33.836	831710000	39	27.012	26.8069	26.1855	26.1662	26.2345	26.3487	25.4162	26.0041	25.9608	25.9957	25.0366	24.9764
	1.52377	-0.894468	B7G6Q6	GLNA, glutamine synthase	GLNA PHATRDRAFT_22357	34	34	34	47.5	47.5	47.5	79.635	0	323.31	7769200000	601	29.7787	29.762	29.1928	29.0804	29.6358	29.8106	29.3165	29.4189	28.9832	28.8888	27.6127	27.6733
	1.16647	-0.894882	B7FT02	Predicted protein	PHATRDRAFT_32916	6	6	6	39.7	39.7	39.7	27.911	0	75.999	108540000	35	23.29	23.2265	23.3504	23.366	23.5296	23.2266	21.9927	21.0844	21.5026	22.8982	23.5742	23.5677
	4.8324	-0.901098	B7FU48	Predicted protein	PHATRDRAFT_11022	9	9	9	27.9	27.9	27.9	39.416	0	156.6	143390000	63	24.0812	24.1224	23.8046	23.8831	24.1144	23.7504	23.0936	23.277	22.9049	22.688	23.2814	23.1046
	1.06395	-0.915917	B7FSU7	Predicted protein	PHATRDRAFT_43609	6	6	6	16	16	16	46.84	0	46.113	87158000	31	22.6997	22.9039	23.0149	23.0985	23.4493	23.3221	23.1789	22.9999	23.0899	21.3306	22.042	20.3516
	1.25323	-0.924824	B5Y533	Predicted protein	PHATR_44015	4	4	4	19.3	19.3	19.3	23.694	0	47.499	109240000	27	23.268	23.3061	23.7019	23.7609	23.7921	23.7601	22.9527	22.998	21.3066	21.5293	23.5551	23.6984
	1.12989	-0.927307	B7FRH5	Predicted protein	PHATRDRAFT_42494	19	19	19	25.7	25.7	25.7	87.859	0	236.79	461740000	127	25.4098	25.2092	25.2867	25.3105	25.8889	26.1365	24.8726	24.8818	23.6933	22.9672	25.6399	25.6229
	3.80137	-0.927628	B7FXS9	Predicted protein	PHATRDRAFT_56583	20	20	14	72.6	72.6	63.1	37.789	0	323.31	26432000000	720	31.4338	31.4017	31.5711	31.4857	31.4527	31.4657	30.6394	30.5431	30.0659	30.1203	30.8863	30.99
	1.23256	-0.930005	B7FPR2	Predicted protein	ARL1 PHATRDRAFT_8659	4	4	4	34.2	34.2	34.2	20.707	0	61.682	97360000	44	23.3218	23.6518	23.2902	23.4248	23.2022	22.8944	22.9153	22.9833	23.214	23.0038	20.8477	21.2412
	4.08123	-0.937429	B7FXB8	Predicted protein	PHATRDRAFT_45335	14	14	14	33.3	33.3	33.3	42.998	0	125.58	622210000	107	26.4553	26.0924	25.6773	25.6743	26.2533	26.2103	25.3243	25.2897	24.8747	25.1232	25.1028	25.0236
	6.58604	-0.945303	B5Y3C9	Cytochrome b6-f complex iron-sulfur subunit (EC 7.1.1.6)	PHATR_13358	8	8	8	47.2	47.2	47.2	18.965	0	304.58	2279000000	117	27.8953	27.7322	28.0931	28.0419	28.0382	28.0332	27.1317	27.1316	26.884	26.8369	27.0426	27.1353
	3.48342	-0.950793	B7GDP8	Predicted protein	PHATRDRAFT_55176	5	5	5	23.4	23.4	23.4	24.814	0	67.995	39818000	30	22.3865	21.657	22.1851	21.7617	22.223	22.3556	21.0227	21.5205	21.1308	20.6282	21.3545	21.2075
	4.48192	-0.95162	B7FVX9	Predicted protein (Fragment)	PHATRDRAFT_1884	21	21	20	50.6	50.6	47.8	46.169	0	260.16	1009000000	235	26.7933	26.852	26.7478	26.9079	26.6686	26.6373	26.068	26.0009	25.9866	26.0088	25.3934	25.4394
	4.15276	-0.952014	A0T0M1	Photosystem I protein F	psaF	5	5	5	31.9	31.9	31.9	20.557	0	323.31	3491500000	156	28.8574	28.38	28.3667	28.8968	28.2589	28.4483	28.0574	27.5165	27.5106	27.4669	27.5104	27.434
	2.47122	-0.952791	B7G7V1	Predicted protein	PHATRDRAFT_48607	4	4	4	18.7	18.7	18.7	28.245	0	55.844	56738000	27	22.9023	22.8687	22.3443	22.4323	23.0099	22.9458	22.0307	22.2939	21.2919	22.2063	20.9643	21.9995
	1.29226	-0.954606	B7FV67	Predicted protein	PHATRDRAFT_19518	3	3	3	11.3	11.3	11.3	50.569	0	20.676	24240000	14	21.1433	20.8699	22.3954	22.9714	21.3207	22.1817	19.9895	20.6995	20.5008	21.4206	21.8208	20.7236
	1.61956	-0.957632	B7FRI5	Predicted protein	PHATRDRAFT_42504	7	7	7	17.2	17.2	17.2	49.796	0	68.404	75946000	33	22.9683	22.6187	23.2274	23.3715	22.912	22.9742	20.8963	22.9418	22.415	22.879	21.9098	21.2844
	2.9876	-0.957819	A0T0E9	ATP synthase subunit b, chloroplastic (ATP synthase F(0) sector subunit b) (ATPase subunit I)	atpF	12	12	12	46.4	46.4	46.4	20.316	0	198.49	1118200000	106	27.1586	27.0233	26.6824	26.8283	27.0358	27.0658	26.4862	26.414	25.5915	25.2612	26.1266	26.1677
	8.09373	-0.963024	B7FS46	ATP synthase subunit beta (EC 7.1.2.2)	atpB atpD PHATRDRAFT_54086	25	22	22	63.9	58.3	58.3	53.618	0	323.31	12775000000	759	30.2891	30.2703	30.5001	30.4814	30.4225	30.3342	29.5128	29.5453	29.321	29.3345	29.4169	29.389
	1.42684	-0.965206	B7G6V4	Predicted protein	PHATRDRAFT_48359	4	4	4	26.6	26.6	26.6	24.001	0	72.017	118890000	36	23.7096	23.8663	23.1925	23.5721	23.8185	23.7114	23.2174	23.6064	23.0233	23.0339	20.9531	22.2449
	4.42118	-0.965436	B7FPI8	Predicted protein (Fragment)	PHATRDRAFT_9046	8	8	8	52.8	52.8	52.8	17.01	0	323.31	4230400000	182	29.0639	28.7626	28.7106	28.7365	28.283	28.2992	27.6393	27.7015	27.8598	27.843	27.4784	27.5412
	5.21899	-0.96774	B7FR90	Predicted protein	PHATRDRAFT_42426	7	7	7	15.4	15.4	15.4	52.828	0	34.996	175400000	34	24.3083	23.9347	24.4372	24.1738	24.4446	24.4165	23.2414	23.5076	23.4293	23.01	23.468	23.2524
	1.42189	-0.976759	B7GBT9	Predicted protein	PHATRDRAFT_49764	6	6	6	26.2	26.2	26.2	30.202	0	51.713	99695000	39	23.5148	23.2369	23.3931	23.269	23.3335	23.024	22.7554	21.3705	23.2152	23.3034	22.3624	20.9038
	4.17157	-0.981732	B7GBF1	Predicted protein	PHATRDRAFT_30514	9	9	9	23.9	23.9	23.9	38.464	0	65.341	528610000	91	25.6458	25.7085	25.6851	25.8149	26.079	26.2509	24.8011	24.8516	25.1843	25.2052	24.7736	24.478
	2.36474	-0.982192	B7FPJ1	Predicted protein	PHATRDRAFT_42786	5	5	5	11.5	11.5	11.5	45.89	0	20.283	32622000	19	21.7544	21.7323	22.4078	22.4312	22.8199	22.5107	21.8772	21.9053	21.2676	20.817	21.0087	20.8874
	2.84327	-0.986259	B7G360	Predicted protein	PHATRDRAFT_51058	8	8	8	36.5	36.5	36.5	27.891	0	158.76	138690000	57	23.6655	23.7743	24.5162	24.4336	23.4321	23.4144	22.8617	22.9205	22.5634	22.6214	23.247	23.1045
	2.72301	-1.00061	B7G0M9	Precursor of ATPase ATPase gamma subunit (EC 3.6.3.14)	AtpC PHATRDRAFT_20657	19	19	1	59.3	59.3	5.1	40.034	0	323.31	3161000000	358	28.7811	28.6932	27.9307	28.1293	28.4216	28.4714	28.0121	28.0443	27.1271	27.1125	27.157	26.9707
	3.00289	-1.00297	B7FX39	Peptidyl-prolyl cis-trans isomerase (PPIase) (EC 5.2.1.8)	PHATRDRAFT_34933	8	8	8	40.2	40.2	40.2	17.727	0	271.59	500080000	80	25.191	25.1016	25.8959	25.9116	25.8192	25.901	24.6867	24.9444	24.2111	24.1298	24.8434	24.9872
	2.80321	-1.01846	B7FVA7	Predicted protein	PHATRDRAFT_45016	4	4	4	21.2	21.2	21.2	34.102	0	62.713	42943000	26	22.2611	22.3675	22.7387	22.8024	21.4029	22.1873	21.6417	21.5086	21.3056	20.841	21.0746	21.2777
	1.54807	-1.01933	A0T0K2	30S ribosomal protein S9, chloroplastic	rps9	5	5	5	46.4	46.4	46.4	15.758	0	16.862	59125000	36	22.8796	22.943	23.0709	22.9104	20.9375	22.577	22.0113	20.879	21.8543	21.6529	21.9847	20.8202
	1.83602	-1.02444	B7GA15	Predicted protein	PHATRDRAFT_56585	3	3	3	19.1	19.1	19.1	26.43	0	24.523	28754000	17	21.4323	21.2424	22.3331	22.3858	21.9262	21.9811	19.6836	21.7932	20.875	21.3557	20.6744	20.7724
	1.20591	-1.02499	B7G0P4	Predicted protein (Fragment)	PHATRDRAFT_12762	7	7	7	24.8	24.8	24.8	29.388	0	76.487	267420000	66	24.672	24.6067	24.8524	24.8199	24.8615	24.9216	24.356	24.4266	24.2331	24.2487	23.9638	21.3559
	2.50185	-1.02995	B7G3D4	Malonyl-CoA:ACP transacylase	FABD PHATRDRAFT_37652	10	10	10	41.2	41.2	41.2	37.437	0	151.45	669250000	98	26.9685	26.9879	25.7156	25.5394	25.9417	25.9688	25.1718	25.1808	25.0748	24.8854	25.3337	25.2957
	2.44888	-1.03619	A0T0F1	ATP synthase subunit alpha, chloroplastic (EC 7.1.2.2) (ATP synthase F1 sector subunit alpha) (F-ATPase subunit alpha)	atpA	33	33	30	63.8	63.8	60.2	54.621	0	323.31	17942000000	1024	31.3579	31.2799	30.1046	30.131	31.1298	31.2482	30.2373	30.2001	29.518	29.5385	29.8206	29.7197
	1.005	-1.04365	B7FQB2	Predicted protein	PHATRDRAFT_54026	9	9	9	33.4	33.4	33.4	34.678	0	149.59	197780000	60	23.8363	24.0049	24.7817	24.6646	24.2324	24.4074	23.8852	23.7853	20.6635	22.9698	24.1409	24.2207
	3.22041	-1.04408	B5Y5B4	Predicted protein	PHATR_44091	5	5	5	16.6	16.6	16.6	41.774	0	200.02	445890000	66	25.5892	25.6284	25.6889	25.7323	25.2716	25.5052	24.889	24.6867	24.9695	24.8035	23.9016	23.9009
	5.38642	-1.04942	A0T0H2	30S ribosomal protein S4, chloroplastic	rps4	6	6	6	25.1	25.1	25.1	23.425	0	15.535	362930000	56	25.6257	25.5207	25.158	25.0007	25.3988	25.3675	24.3327	24.2515	24.4651	24.4998	24.1046	24.1212
	0.874339	-1.05471	B7G4F8	Predicted protein	PHATRDRAFT_47657	8	8	8	26.4	26.4	26.4	59.474	0	216.01	172610000	66	24.2584	24.1902	24.5587	24.457	23.5901	23.3437	23.5333	23.4575	23.3324	19.9757	23.9278	23.8431
	1.18046	-1.05904	B5Y5R2	Predicted protein	RabX2 PHATR_44216	7	6	6	34.1	29.3	29.3	24.481	0	35.473	136060000	38	24.1724	23.9981	24.2851	24.2152	21.6887	23.7948	22.9933	22.9703	23.3337	23.0979	22.0529	21.352
	2.01492	-1.06	B7G7X5	Predicted protein	PHATRDRAFT_48625	8	8	8	16.5	16.5	16.5	71.035	0	27.729	43360000	33	22.1701	22.4063	22.6984	22.7527	22.3901	22.2719	21.3826	21.4702	21.806	19.958	22.2919	21.4209
	5.63702	-1.07127	A0T0C9	Cytochrome f	petA	16	16	16	57.6	57.6	57.6	34.262	0	323.31	3173000000	238	28.268	28.2126	28.6187	28.4118	28.7411	28.4406	27.5179	27.6486	27.1665	27.3329	27.393	27.2062
	1.12626	-1.07177	B7G862	Predicted protein	PHATRDRAFT_48728	5	5	5	48.4	48.4	48.4	21.071	0	179.07	309580000	55	24.334	24.5964	24.7946	24.7885	25.6421	25.5661	24.3896	24.479	21.589	23.4789	24.6732	24.6814
	0.487573	-1.07947	A0T0C0	50S ribosomal protein L12, chloroplastic	rpl12	5	5	5	29.7	29.7	29.7	13.451	0	37.388	422760000	29	24.9522	25.2952	26.0125	24.8326	25.4053	21.8416	20.9866	20.9103	25.024	25.0999	25.066	24.7758
	4.39509	-1.12212	B7FUR5	Predicted protein	PHATRDRAFT_26293	6	6	6	54.1	54.1	54.1	15.991	0	323.31	1147400000	90	26.687	26.6596	26.3209	26.5939	26.436	26.4891	24.9398	25.7423	25.1511	25.1608	25.8313	25.6284
	1.5859	-1.12873	B7FR46	Eukaryotic translation initiation factor 5A (eIF-5A)	PHATRDRAFT_17954	4	4	4	28.5	28.5	28.5	17.018	0	43.537	414910000	74	24.7776	25.0022	25.9629	25.871	25.5608	25.6161	24.6405	24.5157	23.1935	23.167	25.2364	25.265
	2.34395	-1.12882	B7GE44	Predicted protein	PHATRDRAFT_50437	4	4	4	33.1	33.1	33.1	15.72	0	40.862	54719000	38	22.1345	22.0867	23.1947	23.1711	22.7829	22.8492	21.3001	21.7799	21.5998	21.5537	22.4928	20.72
	1.56256	-1.13238	B7G5K3	Proliferating cell nuclear antigen	PCNA PHATRDRAFT_29196	9	9	9	55	55	55	29.084	0	80.727	102500000	55	23.9914	23.5621	23.051	23.262	23.4453	23.754	22.7421	23.0512	22.7895	22.8365	20.3243	22.5279
	3.78595	-1.13734	B7G022	Predicted protein	PHATRDRAFT_46098	14	14	14	26.5	26.5	26.5	65.695	0	293.77	1157100000	193	26.3753	26.4171	27.0336	27.1137	26.6603	26.8226	25.898	25.8324	25.7582	25.8323	25.2236	25.0541
	2.23469	-1.14087	B7G6K6	Glyceraldehyde-3-phosphate dehydrogenase (EC 1.2.1.12)	GapC2a GapC2b PHATRDRAFT_51128 PHATRDRAFT_51129	9	9	9	34.4	34.4	34.4	35.533	0	284.72	2357700000	206	27.3512	27.3194	28.8984	28.9122	27.3834	27.5093	26.9439	26.9619	26.5833	26.6415	26.6889	26.7091
	2.85006	-1.1517	B7FW24	Predicted protein	PHATRDRAFT_44902	18	18	18	42.4	42.4	42.4	43.206	0	204.73	1055100000	121	27.0689	27.0375	26.9485	26.9981	26.7356	26.5939	26.1631	26.1196	26.1855	26.1045	25.0057	24.8938
	3.28598	-1.16124	A0T0D2	ATP synthase subunit beta, chloroplastic (EC 7.1.2.2) (ATP synthase F1 sector subunit beta) (F-ATPase subunit beta)	atpB	28	28	25	61.1	61.1	55.2	51.62	0	323.31	13064000000	1036	30.7146	30.6562	30.1736	30.1815	30.5641	30.3906	29.8061	29.8331	28.6668	28.6935	29.2854	29.4282
	2.13031	-1.17243	B7FWR8	Histone H2B	H2B-1b H2B-1a PHATRDRAFT_11823 PHATRDRAFT_54360	7	7	7	43.1	43.1	43.1	12.629	0	63.911	503610000	88	25.6574	25.5804	25.9721	25.9742	25.7621	25.8043	24.2881	24.4601	23.7639	23.9059	25.8167	25.4813
	1.82688	-1.17947	B7FR98	Predicted protein (Fragment)	PHATRDRAFT_4937	4	4	4	24	24	24	24.135	0	46.763	90338000	26	22.787	23.0458	23.9446	23.8849	23.1001	23.3322	21.4785	22.5228	21.9442	20.9955	22.7309	23.3461
	1.00621	-1.18519	B7FPA1	40S ribosomal protein S12 (Fragment)	PHATRDRAFT_8686	6	6	6	35.3	35.3	35.3	12.719	0	54.63	293070000	54	24.547	24.6241	24.7036	24.2324	25.4882	25.3318	24.5486	24.9318	24.2039	23.6625	20.6916	23.7776
	2.88424	-1.1868	B5Y495	Predicted protein	PHATR_46937	10	10	10	24.6	24.6	24.6	31.244	0	67.863	476960000	111	25.7193	25.2871	26.1381	26.0828	25.6203	25.3699	25.1507	24.6013	24.7124	24.8966	23.6331	24.1026
	2.65448	-1.18997	B7G620	Isocitrate dehydrogenase (Fragment)	PHATRDRAFT_14762	4	4	4	15.1	15.1	15.1	39.656	0	37.528	99286000	38	23.0206	22.7999	24.1025	24.3143	23.0584	23.126	22.3915	22.4303	22.6481	21.9231	22.0682	21.8207
	1.6254	-1.20107	B7G3X6	Predicted protein	PHATRDRAFT_47306	4	4	4	21.2	21.2	21.2	21.559	0	21.612	51267000	12	22.8377	21.1047	23.1427	23.045	23.2975	23.8689	22.0026	21.6625	22.4667	21.3274	21.8529	20.778
	2.69646	-1.20354	B7FYL0	Protein fucoxanthin chlorophyll a/c protein	Lhcx1 PHATRDRAFT_27278	10	10	8	54.5	54.5	49.8	21.948	0	323.31	10494000000	280	29.4968	29.5975	30.8178	30.8133	30.0366	29.858	29.3114	29.4109	28.527	28.3883	28.8663	28.8948
	7.82016	-1.20722	B7FPI1	Predicted protein	PHATRDRAFT_17504	22	22	22	44.9	44.9	44.9	72.567	0	323.31	726100000	176	26.4105	26.4959	26.2322	26.233	26.4986	26.4463	25.223	25.3241	25.1693	24.9498	25.2759	25.1314
	4.79582	-1.21924	B7FSI4	Glyceraldehyde-3-phosphate dehydrogenase (EC 1.2.1.12)	GapC4 PHATRDRAFT_32747	18	9	9	56	26.2	26.2	35.79	0	255.15	937940000	102	26.3554	26.5363	26.9654	26.8866	26.9067	26.8102	25.5328	25.6293	25.1366	25.1957	25.8616	25.7891
	2.01186	-1.22008	B7G1G0	Predicted protein	PHATRDRAFT_46502	5	5	5	9.1	9.1	9.1	80.344	0	16.165	49314000	15	22.6392	22.5055	22.6756	22.7389	22.3048	22.5501	22.5314	21.0958	20.3135	21.5925	20.364	22.1965
	1.32415	-1.23485	B7G0Q9	Predicted protein (Fragment)	PHATRDRAFT_12578	3	3	3	47.1	47.1	47.1	7.6907	0	43.976	162050000	25	23.5141	23.4664	24.4506	24.4823	24.1347	24.2011	23.8335	23.681	23.4957	23.4485	21.3075	21.0739
	0.621532	-1.24017	B7G4Q4	V-type proton ATPase proteolipid subunit	PHATRDRAFT_21882 PHATRDRAFT_29011	2	2	2	31.8	31.8	31.8	17.197	0	114.36	595380000	54	26.0077	26.1364	25.2563	25.3863	25.3698	25.5493	25.8478	25.7063	26.0849	26.0504	21.404	21.1715
	2.4302	-1.24344	B7FQ53	Predicted protein	PHATRDRAFT_42957	6	6	6	14.6	14.6	14.6	67.788	0	25.308	33962000	23	21.3494	22.1288	22.8815	22.5948	22.5531	23.0861	20.639	21.2348	22.0139	21.3102	21.3181	20.6171
	5.76919	-1.25542	B7G1T6	Predicted protein	PHATRDRAFT_36600	2	2	2	20.1	20.1	20.1	16.384	0	89.15	247630000	49	24.7997	24.9004	25.1443	25.135	24.5572	24.5926	23.5209	23.4043	23.5758	23.4918	23.8933	23.7106
	1.86053	-1.25666	B7GDJ7	Predicted protein	PHATRDRAFT_23908	7	7	7	27.2	27.2	27.2	33.641	0	25.059	152900000	55	23.7062	24.0674	24.478	24.2675	23.9781	23.6883	23.2994	23.2856	23.2897	23.3998	22.4868	20.8842
	1.19758	-1.27354	B5Y408	Predicted protein	PHATR_36913	8	8	8	24.4	24.4	24.4	38.804	0	60.023	141310000	42	23.8471	23.4113	24.2028	24.2208	23.9039	23.9325	20.9665	21.7826	23.9154	21.2421	23.9989	23.9717
	1.91443	-1.28229	B7G998	Predicted protein	PHATRDRAFT_15683	7	7	7	41.8	41.8	41.8	26.9	0	54.613	125220000	30	23.5126	23.2624	24.0321	24.0838	24.0418	23.641	21.3596	23.5808	21.4407	23.0464	23.3261	22.1262
	3.94704	-1.29168	B7G3I6	Fucoxanthin chlorophyll a/c protein, deviant (Fragment)	PHATRDRAFT_47485	6	6	6	23.8	23.8	23.8	25.439	0	248.29	2464400000	150	28.3666	28.7895	27.9698	27.8942	27.6427	27.9965	27.2343	27.0786	26.4751	26.4288	26.8555	26.8369
	2.16877	-1.29651	B5Y576	Predicted protein	PHATR_44054	7	7	7	17.2	17.2	17.2	58.538	0	175.27	207460000	51	24.4144	24.2836	24.8332	25.0961	24.3444	24.1746	23.5747	23.8492	23.7457	23.8856	22.4818	21.8302
	3.96522	-1.30727	B7G5Z1	Predicted protein	PHATRDRAFT_54855	8	8	8	34	34	34	28.961	0	24.769	37862000	32	22.2869	22.0517	22.1202	22.3879	22.9301	22.4688	21.3554	21.3405	21.148	20.9092	21.3508	20.2981
	6.47204	-1.30934	B7FR28	Predicted protein	PHATRDRAFT_43233	18	18	18	47.6	47.6	47.6	54.154	0	323.31	1260100000	228	27.311	27.3748	27.0498	26.9847	27.4548	27.158	25.8302	25.849	25.7257	25.7676	26.0783	26.2263
	8.10389	-1.3147	B7FPT3	Peptidylprolyl isomerase (EC 5.2.1.8) (Fragment)	PHATRDRAFT_9400	7	7	7	37.6	37.6	37.6	14.441	0	72.568	481770000	123	25.7683	25.7589	25.8685	25.9915	25.6669	25.7483	24.5976	24.5426	24.5166	24.6394	24.3412	24.2769
	3.07481	-1.31764	B7GEG9	Predicted protein	MDH PHATRDRAFT_51297	14	14	14	55.7	55.7	55.7	35.907	0	323.31	980790000	150	26.4916	26.4878	27.1355	27.0152	26.9371	26.8105	26.063	26.0569	24.8992	24.544	25.7457	25.6628
	1.40351	-1.32439	A0T0J2	30S ribosomal protein S8, chloroplastic	rps8	5	5	5	32.6	32.6	32.6	14.842	0	54.235	128330000	47	23.8086	23.866	23.5807	23.6812	23.6943	22.3425	19.8579	23.0044	23.0456	22.7945	22.6859	21.6387
	4.81152	-1.3332	B7FYE8	Predicted protein	PHATRDRAFT_45653	7	7	7	16.9	16.9	16.9	62.289	0	323.31	501280000	90	25.6688	25.4355	26.2801	26.2463	25.767	25.9235	24.8822	24.6197	24.3695	24.2066	24.4494	24.7946
	2.89084	-1.34492	B7GBE3	Predicted protein	PHATRDRAFT_49670	4	4	4	10.1	10.1	10.1	50.245	0	8.7821	27712000	17	22.6882	22.5492	21.876	21.7774	22.3511	22.352	20.3806	20.462	20.344	21.9906	21.1984	21.1487
	1.8042	-1.34635	B7G7E3	Homoserine dehydrogenase (EC 1.1.1.3)	PHATRDRAFT_48694	6	6	6	21.3	21.3	21.3	46.137	0	151.66	109810000	40	23.6989	24.0306	22.9272	22.7922	24.4743	23.9931	22.7131	23.2207	22.8069	22.8195	21.1421	21.1359
	1.09114	-1.35566	B7FYR7	Predicted protein	PHATRDRAFT_45811	10	10	10	37.7	37.7	37.7	36.268	0	99.728	269600000	61	24.7535	24.9221	24.837	24.2888	25.0288	25.0178	24.237	24.2736	24.3405	24.2898	23.5098	20.0633
	2.39325	-1.36405	B7FUD8	Predicted protein (Fragment)	PHATRDRAFT_10747	11	11	11	56.1	56.1	56.1	25.55	0	193.98	299500000	77	25.9669	26.0104	24.2917	24.3923	24.9696	24.928	24.1947	24.2511	22.9028	23.4344	23.8563	23.7352
	1.50164	-1.36611	B7G6S9	Predicted protein (Fragment)	PHATRDRAFT_6062	1	1	1	9	9	9	21.56	0	71.827	71585000	29	24.0783	24.0028	21.4983	21.3489	23.0676	22.9605	21.7605	21.099	21.7404	20.7748	22.439	20.9461
	5.48374	-1.3733	A0T0F2	ATP-dependent zinc metalloprotease FtsH (EC 3.4.24.-)	ftsH	28	28	28	61.5	61.5	61.5	68.465	0	323.31	1134200000	216	27.2884	27.045	27.1104	27.1402	26.9023	26.8945	26.1157	26.0208	25.4057	25.2707	25.6388	25.6893
	3.59262	-1.37965	B7G2G3	Predicted protein	PHATRDRAFT_47103	10	10	10	51	51	51	16.242	0	155.07	661320000	118	25.7296	25.4838	26.8082	26.9008	26.1772	26.2686	24.8417	24.8682	24.5828	24.7192	25.2838	24.7947
	5.03257	-1.38892	B7FQT6	Predicted protein	PHATRDRAFT_32311	6	6	6	36.4	36.4	36.4	26.203	0	21.415	47596000	27	22.8087	22.6813	22.8127	22.6221	23.0737	22.7909	21.1918	21.444	21.0771	21.7053	21.0367	22.0011
	1.64179	-1.38919	B7G997	Nitrate reductase	PHATRDRAFT_54983	12	12	12	19.8	19.8	19.8	100.12	0	37.963	74644000	44	24.3547	24.0419	22.1509	22.1421	22.9372	22.9871	21.2265	21.6535	22.7919	22.6884	20.6372	21.2814
	2.06611	-1.40004	B7GAY9	Coatomer subunit delta	COPdelta PHATRDRAFT_30436	8	8	8	26.8	26.8	26.8	54.759	0	72.65	112370000	50	23.8326	23.682	23.579	23.7093	23.4122	23.6567	22.7966	20.9216	21.2349	21.9097	23.3515	23.2571
	2.11327	-1.43502	B7G8A9	Predicted protein	Rab1a PHATRDRAFT_22713	8	8	8	39.9	39.9	39.9	22.571	0	203.26	121440000	30	23.9351	24.1411	23.5738	23.6596	23.6839	24.0247	22.7503	23.5615	23.5425	21.1463	21.6212	21.7862
	2.98825	-1.47519	B7FY50	Predicted protein	PHATRDRAFT_35304	3	3	3	26.9	26.9	26.9	17.928	0	30.19	189620000	42	24.4741	24.4141	24.8127	24.8442	24.1193	24.2284	23.7248	23.3258	22.0584	22.0963	23.3907	23.4456
	2.10168	-1.48833	B7FUE9	Predicted protein	PHATRDRAFT_54251	4	4	4	9.8	9.8	9.8	60.219	0	42.084	147000000	46	23.6439	23.5511	24.2674	24.1055	24.3083	24.4286	23.1403	22.686	23.5573	23.3966	21.0105	21.5842
	2.51475	-1.49148	B7FX51	Predicted protein	PHATRDRAFT_45285	10	10	10	19.3	19.3	19.3	66.42	0	36.038	74655000	31	22.8881	22.9851	23.0646	22.9221	23.11	23.2142	21.2315	20.1027	21.3337	21.4709	22.7881	22.3084
	1.93124	-1.50592	A0T0K5	30S ribosomal protein S7, chloroplastic	rps7	7	7	7	41.7	41.7	41.7	17.821	0	119.91	246120000	79	25.104	24.9276	25.0506	25.0325	24.3375	24.3242	23.8793	23.7608	24.0712	24.0889	22.7522	21.1884
	2.91959	-1.52143	B7G7W4	Predicted protein (Fragment)	PHATRDRAFT_5145	3	3	3	20.4	20.4	20.4	24.083	0	11.169	35106000	11	22.4757	22.5555	23.0287	23.0403	22.3553	21.8095	20.2243	21.9169	20.6076	21.6194	20.4284	21.3399
	2.16508	-1.52657	B7G1E0	Predicted protein	PHATRDRAFT_46484	7	7	7	13.6	13.6	13.6	65.927	0	12.024	31807000	23	22.1918	21.0427	22.6534	22.4793	22.8583	22.807	20.5949	20.0824	19.8383	21.5976	20.6838	22.0761
	1.79789	-1.53177	B7G2B8	Predicted protein	PHATRDRAFT_37171	5	5	5	21.4	21.4	21.4	21.946	0	41.645	142950000	34	24.3277	24.068	24.2659	24.296	23.7781	23.944	21.4024	21.1208	21.8207	23.4169	24.0262	23.7021
	2.78921	-1.5342	B7G7Q5	Predicted protein	PHATRDRAFT_48573	17	17	17	27.8	27.8	27.8	73.689	0	113.48	158260000	73	23.9001	23.5244	24.825	24.4632	24.5032	24.0349	23.1735	23.0307	21.2865	22.377	23.1379	23.0401
	6.36878	-1.54935	B7S451	Aminomethyltransferase (EC 2.1.2.10) (Glycine cleavage system T protein)	GDCT PHATRDRAFT_bd521	9	9	9	28.7	28.7	28.7	45.797	0	142.14	484180000	90	25.4897	25.4297	26.0047	25.9802	26.071	26.1529	24.2826	24.2994	24.2194	24.2833	24.5094	24.2378
	2.38093	-1.56161	B7FVP0	Predicted protein	PHATRDRAFT_44796	3	3	3	25.2	25.2	25.2	13.329	0	14.967	38964000	14	22.3877	22.2502	23.4372	23.4021	21.1309	22.3217	20.8306	20.5005	20.1305	21.0371	21.2797	21.7819
	3.72671	-1.56442	B7FZ68	Predicted protein	PHATRDRAFT_20308	5	5	5	33.1	33.1	33.1	16.69	0	9.7219	49575000	22	22.7896	22.5407	23.0527	23.026	22.943	22.7725	21.6364	20.9435	20.4795	21.3739	20.9905	22.314
	3.33131	-1.56992	B7FU91	30S ribosomal protein S15 (Fragment)	PHATRDRAFT_7893	4	4	4	44.7	44.7	44.7	9.9902	0	89.182	104520000	39	23.7061	23.6423	23.5089	23.4707	23.8704	23.7358	22.5021	22.4228	22.801	22.4974	21.1309	21.1606
	1.98254	-1.57453	A0T0I0	50S ribosomal protein L23, chloroplastic	rpl23	5	5	5	44.1	44.1	44.1	11.824	0	66.09	55933000	21	23.4206	20.4731	23.2895	23.3391	22.8887	23.1412	20.8032	21.2955	21.3239	20.5228	21.849	21.3106
	4.35014	-1.57932	B7G6D3	Metacaspase	PHATRDRAFT_54873	6	6	6	12.9	12.9	12.9	45.029	0	92.555	434200000	62	25.2605	25.3574	25.8692	26.2028	25.6597	25.7974	24.6447	24.5957	24.0535	24.1182	23.575	23.684
	1.95382	-1.63567	B7FQV1	Predicted protein	PHATRDRAFT_32326	4	4	4	16.5	16.5	16.5	33.41	0	27.761	105720000	28	23.2233	23.5595	23.645	23.3744	23.4151	23.2564	23.309	21.8363	23.1767	20.0214	21.2597	21.0567
	3.07954	-1.65114	B7G7G0	Predicted protein	PHATRDRAFT_39236	2	2	2	8.2	8.2	8.2	39.292	0	24.305	41565000	16	22.3557	22.364	22.705	21.8879	23.1312	23.3392	20.5921	20.9678	20.2205	22.0828	20.6258	21.3871
	5.25765	-1.66548	B5Y4H4	Peptidyl-prolyl cis-trans isomerase (PPIase) (EC 5.2.1.8)	PHATR_18458	8	8	8	39.7	39.7	39.7	20.877	0	84.036	452040000	90	25.8094	25.6908	25.9491	25.9585	25.7293	25.7585	24.3338	24.1957	24.7434	24.4051	23.6163	23.6084
	2.68753	-1.68593	B7FUK9	Predicted protein	PHATRDRAFT_44586	4	4	4	21.2	21.2	21.2	38.304	0	27.716	77784000	32	22.5878	22.4221	23.7913	23.6341	23.3218	23.7586	22.5342	20.9194	21.3714	20.5226	21.6575	22.395
	2.49894	-1.68681	B7FUH0	Predicted protein	PHATRDRAFT_34010	8	8	8	20.6	20.6	20.6	51.936	0	71.765	146170000	81	23.8645	23.7801	24.6613	24.5845	23.6058	23.9557	22.7565	22.2048	23.3324	23.2115	22.1628	20.663
	4.14134	-1.6932	B7GAW7	Predicted protein	PHATRDRAFT_49523	2	2	2	6.3	6.3	6.3	65.774	0	94.304	56331000	32	22.8966	23.1022	23.2036	22.9763	22.9639	22.8962	21.4907	21.2261	22.1494	21.6863	21.0254	20.3016
	2.49669	-1.70584	B7FTT6	Predicted protein	PHATRDRAFT_33768	3	3	3	15.2	15.2	15.2	30.975	0	54.219	202300000	53	24.8149	24.7347	23.6993	23.7754	24.521	24.6152	23.2065	23.0726	20.6932	23.0057	23.0195	22.9279
	2.96094	-1.70707	B7FXS8	Predicted protein	PHATRDRAFT_45465 PHATRDRAFT_50215	17	11	11	69.4	56.9	56.9	37.645	0	323.31	7124500000	264	29.6059	29.6283	30.0642	30.0116	29.6186	29.727	28.0701	28.2363	27.0713	26.9809	29.0649	28.9897
+	6.14611	-1.73493	B7FQ66	Serine hydroxymethyltransferase (EC 2.1.2.1)	SHMT2 PHATRDRAFT_54015	18	18	18	37.3	37.3	37.3	54.92	0	301.3	968860000	157	26.5397	26.575	26.8715	27.2248	27.1233	27.0531	25.3394	25.5551	25.1555	24.9417	25.1553	24.8308
	2.20675	-1.74503	B5Y4U4	Predicted protein	PHATR_43939	3	3	3	17.8	17.8	17.8	27.266	0	38.87	59213000	14	22.445	21.0923	24.1112	23.9941	23.0622	22.9189	20.9707	21.0678	22.2848	20.8854	20.7953	21.1497
	0.873727	-1.7594	B7FR80	Nucleoside diphosphate kinase (EC 2.7.4.6)	NDK3 PHATRDRAFT_25127	5	5	5	21.7	21.7	21.7	23.663	0	15.111	255290000	28	20.9381	24.4275	25.3199	25.4795	24.5149	24.5568	24.1352	24.12	24.4963	20.4192	21.5834	19.9264
	3.00294	-1.76751	B7FQ57	2-phosphoglycerate dehydratase (EC 4.2.1.11) (Fragment)	PHATRDRAFT_42962	9	9	9	28.6	28.6	28.6	60.334	0	101.73	73394000	35	23.2114	23.3346	22.7203	23.5219	22.9422	23.1801	22.3038	22.6896	20.4746	20.7059	21.0884	21.0431
	2.06495	-1.76821	B7FUM8	Predicted protein	PHATRDRAFT_44603	12	12	12	48.2	48.2	48.2	23.877	0	116.23	1172900000	99	26.6885	27.2549	27.5705	27.5322	26.8706	26.9197	25.8487	25.7479	23.8011	23.7557	26.5496	26.5239
	2.29823	-1.77325	B7FSQ0	Triosephosphate isomerase (EC 5.3.1.1)	PHATRDRAFT_18228	4	4	4	28.2	28.2	28.2	31.512	0	101.49	92063000	33	23.3195	23.2713	23.0511	23.1903	23.9162	23.9729	21.6636	20.7366	20.8487	20.6578	23.1762	22.9988
	1.49873	-1.77439	B7FZ94	Oxygen-evolving enhancer protein 3	OEE3 PHATRDRAFT_54499	14	14	14	60.5	60.5	60.5	21.586	0	323.31	3746900000	181	27.9956	29.005	28.7706	28.7597	28.9906	28.9184	27.243	27.1555	24.9152	25.0035	28.7592	28.7173
	4.30689	-1.79318	B7G4U5	G protein beta subunit	PHATRDRAFT_21897	3	3	3	10.3	10.3	10.3	37.803	0	44.24	43336000	18	22.5768	22.3609	22.6608	22.7409	23.0194	23.0179	20.981	21.5442	19.9561	21.529	20.6361	20.9712
	2.16662	-1.80174	A0T0I4	50S ribosomal protein L22, chloroplastic	rpl22	3	3	3	20.9	20.9	20.9	12.994	0	10.21	76014000	15	24.128	23.9943	23.0338	20.9586	23.6279	23.7265	21.713	21.7225	20.6281	21.1336	21.2978	22.1637
	1.87202	-1.80692	B7GE51	UDP-Glucose-Pyrophosphorylase/Phosphoglucomutase	UGP/PGM PHATRDRAFT_50444	21	21	21	27.2	27.2	27.2	114.61	0	190.84	359530000	108	24.9921	24.9593	26.1409	26.0215	25.0535	24.2042	24.6003	23.2184	24.2484	24.0916	23.3306	21.0407
+	6.05489	-1.81093	B7FXP8	Carbonic anhydrase (EC 4.2.1.1) (Carbonate dehydratase)	PHATRDRAFT_45443	14	9	9	58.2	33.3	33.3	30.08	0	323.31	925150000	94	26.6721	26.3276	26.5454	27.3014	27.0245	27.0691	24.9333	24.9269	24.9892	25.4003	24.9656	24.8591
	3.16705	-1.87033	B7G725	Predicted protein	PEPCase_2 PHATRDRAFT_51136	11	11	1	16.9	16.9	1.3	98.35	0	33.814	64582000	22	23.2704	23.2252	23.9855	23.8746	22.0381	23.1534	21.6636	20.7555	22.2027	21.603	20.4781	21.6222
	1.81881	-1.87411	B7G5L8	Predicted protein	PHATRDRAFT_47994	5	5	5	20	20	20	28.644	0	53.026	283650000	67	24.6684	24.4076	25.5414	25.4547	24.8919	25.1159	23.6959	23.643	23.8713	23.6231	23.9256	20.0764
	1.20685	-1.87788	B7FRA9	Predicted protein	PHATRDRAFT_42442	16	16	16	23.3	23.3	23.3	103.22	0	87.499	156080000	52	23.691	23.5366	24.5218	24.5502	23.9014	23.7817	19.8663	20.4136	22.0291	20.9447	24.871	24.5908
	2.82859	-1.89074	B7G063	Predicted protein	PHATRDRAFT_46133	5	5	5	47.4	47.4	47.4	13.585	0	121.63	100850000	30	23.5469	23.6371	24.0245	24.3157	23.6531	23.7822	22.2011	22.0979	22.7764	21.1756	23.0566	20.3074
	2.65795	-1.89592	A0T0J5	30S ribosomal protein S5, chloroplastic	rps5	5	5	5	34.7	34.7	34.7	18.733	0	34.717	85713000	34	24.0074	23.9608	23.5815	23.4278	21.1614	23.4563	21.2621	21.6465	21.479	20.6009	21.7328	21.4984
	3.38211	-1.89797	B7FNU8	Predicted protein	PHATRDRAFT_42590	8	8	8	15.1	15.1	15.1	70.563	0	77.576	96507000	57	23.7428	23.8993	23.6976	23.5256	23.6087	23.5966	22.0328	20.3248	22.3796	22.6544	22.1943	21.0969
	2.79779	-1.89834	B7FZ57	Predicted protein	PHATRDRAFT_45918	7	7	7	34.4	34.4	34.4	31.111	0	97.424	88307000	28	23.1589	23.0155	24.2013	23.7926	23.229	22.7062	22.7238	21.4714	20.8816	20.0277	21.5188	22.0901
	2.26009	-1.91921	B7G8W9	Predicted protein	PHATRDRAFT_39529	5	5	5	34.6	34.6	34.6	14.547	0	28.949	205460000	45	24.5384	24.3559	24.9918	25.0293	24.4683	24.6298	23.1682	23.2075	21.0353	21.2134	23.949	23.9249
	2.50166	-1.92008	B7FZY8	Predicted protein	PHATRDRAFT_35949	10	10	10	38.5	38.5	38.5	32.486	0	36.579	178090000	47	23.9702	23.9889	24.7742	24.776	24.6777	24.8166	23.4389	21.3678	23.6037	23.5515	22.485	21.0364
	3.74521	-1.92011	B7FT25	Predicted protein	PHATRDRAFT_43671	5	5	5	21.4	21.4	21.4	21.344	0	309.73	108900000	22	24.1933	23.9359	24.2452	24.1326	23.3527	23.34	21.872	21.8327	21.2777	23.2881	21.8917	21.5168
	8.59824	-1.92263	A0T0C6	Cytochrome c-550 (Cytochrome c550)	psbV	10	10	10	58.3	58.3	58.3	17.722	0	163.31	3794600000	212	29.2034	29.0988	28.742	28.6731	28.9495	29.0998	27.12	27.1395	26.8993	26.9067	27.1054	27.06
	6.14584	-1.93907	A0T0K8	ATP-dependent clp protease ATP-binding subunit	clpC	24	23	23	31.4	30.6	30.6	103.58	0	323.31	516300000	163	25.9323	25.8282	26.1784	26.1623	26.1212	26.1313	24.3742	24.3715	24.0089	24.3571	24.2775	23.3301
	9.57311	-1.93942	B7FNU0	Carbonic anhydrase (EC 4.2.1.1) (Carbonate dehydratase)	PHATRDRAFT_42406	20	20	15	60.6	60.6	36.9	31.078	0	323.31	18786000000	611	31.1971	31.0202	31.4077	31.4232	31.1375	31.2041	29.2958	29.3485	29.1632	29.1556	29.4238	29.3664
	3.8382	-1.94121	B7G0C7	Predicted protein	PHATRDRAFT_46187	8	8	8	35.3	35.3	35.3	28.086	0	94.264	106780000	50	23.726	23.5793	24.1672	24.235	23.2704	22.9956	20.4737	22.1711	21.9171	21.6917	22.1518	21.9209
	1.92269	-1.98939	B7GDF0	Predicted protein	PHATRDRAFT_50240	6	6	6	26.1	26.1	26.1	31.464	0	35.498	367400000	57	25.1242	25.0529	25.8264	25.6872	25.6965	25.7275	24.4409	24.236	20.8877	22.3699	24.4981	24.7455
	2.51244	-1.99323	B7FT88	Predicted protein	PHATRDRAFT_43726	3	3	3	26.9	26.9	26.9	17.577	0	35.04	133190000	29	23.9061	23.8887	24.3296	24.2622	23.7772	23.9293	23.5151	23.5532	20.9191	20.726	21.6305	21.7897
	6.25134	-1.99374	B7GBJ9	Predicted protein	PHATRDRAFT_49815	4	4	4	34.7	34.7	34.7	17.477	0	34.956	63802000	28	23.4367	22.8538	23.1809	23.0941	23.3354	23.3597	20.606	20.9907	21.4375	21.4232	21.1726	21.6682
	4.62608	-1.99824	B7G651	Predicted protein	PHATRDRAFT_38534	4	4	4	25	25	25	22.184	0	47.013	141440000	48	23.8662	23.6722	24.1812	24.3731	23.7338	24.2343	22.6138	21.8749	22.6542	21.0761	22.1407	21.7115
+	6.35524	-2.03768	B7G015	Predicted protein (Fragment)	PHATRDRAFT_12732	11	11	11	49.6	49.6	49.6	24.873	0	203.4	365490000	109	25.0822	25.1021	25.7692	25.8353	25.5134	25.4951	23.7563	23.8491	23.174	23.278	23.2942	23.2197
+	3.65067	-2.0513	B7FZ96	Oxygen-evolving enhancer protein 1	PsbO PHATRDRAFT_20331	25	25	25	68.5	68.5	68.5	32.63	0	323.31	7306000000	545	30.1822	30.0909	29.6934	29.7097	29.8874	29.8477	27.6524	27.6525	26.9705	27.0085	28.9418	28.8779
+	2.55182	-2.06018	B5Y3J4	Predicted protein	PHATR_46710	8	8	8	25.8	25.8	25.8	68.581	0	155.2	97194000	35	23.6798	23.5909	23.7718	23.6973	23.7732	23.9249	20.5052	20.848	20.8923	21.2256	23.3113	23.2946
+	2.25711	-2.10778	B7FVF9	Protein fucoxanthin chlorophyll a/c protein	Lhcx3 PHATRDRAFT_44733	4	2	2	26.2	21.4	21.4	22.233	0	23.715	158620000	16	23.5959	21.0024	24.9024	24.5002	23.6368	23.5867	22.2575	21.0539	20.9344	20.9476	21.494	21.8904
+	3.42277	-2.11629	B7G9X0	Fomate-tetrahydrofolate ligase (EC 6.3.4.3)	FTHFS PHATRDRAFT_49229	10	10	10	20.3	20.3	20.3	70.784	0	80.153	92333000	45	22.9127	22.9458	24.6097	24.2293	22.7589	23.4927	20.9118	22.0192	21.8927	20.3864	21.5846	21.4567
+	2.2883	-2.11633	B7G1T5	Clathrin light chain	CLC PHATRDRAFT_46599	5	5	5	17.1	17.1	17.1	23.554	0	10.138	167770000	27	24.3621	24.1079	24.3563	24.2742	24.9555	24.9727	22.2418	21.0537	21.7357	21.0762	24.0261	24.1971
	1.46905	-2.15416	B7GA54	Predicted protein	PHATRDRAFT_49301	2	2	2	8.9	8.9	8.9	22.629	0	4.0245	340060000	19	24.6614	24.4759	25.5758	25.3913	25.0788	25.1829	24.886	24.8045	20.9773	21.3065	20.6912	24.7757
+	2.98814	-2.16038	B7GAU1	Predicted protein	PHATRDRAFT_30394	12	12	12	22.4	22.4	22.4	62.981	0	50.603	159390000	48	23.5277	23.5943	25.0859	24.9925	24.1286	24.151	22.4793	21.601	21.4316	20.8135	23.1299	23.0625
+	3.62638	-2.20059	A0T0E0	30S ribosomal protein S2, chloroplastic	rps2	9	9	9	44.2	44.2	44.2	25.77	0	39.768	106790000	42	23.6546	23.7394	24.5767	24.5532	23.1521	23.3635	20.8284	21.7024	20.712	22.3068	21.6922	22.5941
+	5.74987	-2.2271	B7G054	Predicted protein	PHATRDRAFT_46126	3	3	3	12.8	12.8	12.8	18.694	0	10.125	102500000	21	23.6428	23.6253	23.7993	23.6868	23.4664	23.5197	20.9135	22.391	21.1065	21.3249	21.577	21.0647
+	5.00798	-2.24347	A0T0C7	50S ribosomal protein L19, chloroplastic	rpl19	5	5	5	39.2	39.2	39.2	13.77	0	11.415	104090000	30	24.6255	24.5779	23.2959	23.3372	24.1052	24.1423	21.48	21.8539	21.3288	21.6848	22.0693	22.2063
	1.60016	-2.26918	B7G8T7	Predicted protein	PHATRDRAFT_48909	10	10	10	44.2	44.2	44.2	31.244	0	76.034	226500000	89	24.3464	24.1088	24.9544	25.0534	24.8426	24.8213	21.1865	22.8007	19.5276	21.517	24.7587	24.7215
	1.88704	-2.27198	B7G7Y1	Predicted protein	PHATRDRAFT_15211	5	5	5	81.3	81.3	81.3	9.8937	0	145.26	205450000	75	25.1565	25.0924	24.7851	24.8853	23.9752	24.0057	21.5105	21.2115	21.4067	20.8565	24.6769	24.6061
	1.54051	-2.27251	B7G5C0	Actin/actin like protein	Act2 PHATRDRAFT_29136	25	4	4	66	10.6	10.6	41.838	0	54.98	535540000	37	25.2452	25.2663	26.2653	25.8137	26.6175	26.2872	20.9762	24.4091	25.9943	21.0653	24.8335	24.5818
+	3.15719	-2.31398	A0T0A4	Cytochrome b559 subunit beta (PSII reaction center subunit VI)	psbF	1	1	1	32.6	32.6	32.6	4.8938	0	74.353	129660000	16	24.0478	25.1709	23.1267	22.2605	24.2745	24.3988	21.8306	22.4163	20.968	21.3511	21.8305	20.9987
+	2.21242	-2.31653	A0T0B2	Photosystem II CP47 reaction center protein (PSII 47 kDa protein) (Protein CP-47)	psbB	16	16	16	25	25	25	56.399	0	323.31	2281000000	219	29.3297	29.3752	26.2885	26.2657	28.0589	28.1582	25.5817	25.5462	26.6044	26.5876	24.6419	24.6152
+	4.62477	-2.33161	Q5D704	30S ribosomal protein S16, chloroplastic	rps16	3	3	3	33.3	33.3	33.3	9.2167	0	8.1002	154360000	21	24.6858	24.5703	23.9514	24.4769	24.379	24.4594	22.9436	22.9287	21.7478	22.1976	21.5038	21.2116
+	3.83103	-2.33568	B7G3P0	Predicted protein	PHATRDRAFT_54708	14	14	1	18	18	1.3	95.341	0	245.14	797230000	139	26.6435	26.7452	27.1711	27.0614	26.4287	26.2299	24.295	24.7847	25.1618	25.2637	23.8602	22.9003
	1.49352	-2.3546	A0T0E7	ATP synthase subunit c, chloroplastic (ATP synthase F(0) sector subunit c) (ATPase subunit III) (F-type ATPase subunit c) (F-ATPase subunit c) (Lipid-binding protein)	atpH	2	2	2	61	61	61	8.1765	0	111.88	437900000	42	25.8759	24.3621	25.8057	26.1146	25.0812	26.0372	25.695	25.8379	23.0649	22.1373	20.1498	22.2644
+	3.93531	-2.3786	B7FTP5	Ornithine cyclodeaminase	PHATRDRAFT_54222	4	4	4	17.1	17.1	17.1	36.307	0	10.379	218640000	37	24.7837	24.8593	25.1795	25.0934	24.8225	24.673	20.8042	23.0914	23.1947	23.0635	22.914	22.0721
+	2.16144	-2.42393	B5Y573	V-type proton ATPase subunit G	PHATR_44050	8	8	8	72	72	72	13.375	0	154.76	314650000	47	24.3357	24.3671	25.8852	26.4173	24.9257	24.7272	22.2892	21.4462	22.0273	21.1685	24.5249	24.6585
	1.74753	-2.4577	B7GA37	Predicted protein	PHATRDRAFT_49286	10	6	6	45.2	35	35	32.141	0	291.92	1685700000	98	28.0719	27.857	27.8427	27.951	27.0335	27.0386	24.5185	24.598	23.327	23.1248	27.7527	27.7275
+	7.1064	-2.48805	B7FTV7	Predicted protein (Fragment)	PHATRDRAFT_10774	5	5	5	37.1	37.1	37.1	17.592	0	195.81	252700000	43	25.6211	25.4543	24.8628	24.8683	25.1488	25.2074	22.7478	23.0365	22.8917	22.7782	22.1088	22.6713
+	2.62599	-2.49669	B7G0U2	Predicted protein	PHATRDRAFT_46323	8	8	8	29.4	29.4	29.4	34.621	0	75.624	163160000	51	24.5076	24.4772	24.0295	23.9876	25.1369	25.0521	21.4783	22.0554	21.578	19.8599	23.5789	23.6604
+	4.86948	-2.52519	B7GB64	Alanine glyoxylate aminotransferase (EC 2.6.1.51)	PHATRDRAFT_49601	9	9	9	21.7	21.7	21.7	50.696	0	53.206	119120000	60	23.5702	23.0299	24.6039	24.7784	23.929	24.4205	21.6936	20.9121	21.6348	21.6421	21.2225	22.0756
+	2.14576	-2.53197	B7FZW5	Urea transporter	PHATRDRAFT_20424	6	6	6	8.1	8.1	8.1	75.986	0	245.96	650020000	62	26.5464	27.0503	26.0815	26.1968	26.4677	26.2308	24.7767	24.7955	25.3591	25.2831	21.5839	21.5836
+	2.2988	-2.54474	B7GCR2	Predicted protein	PHATRDRAFT_50047	6	6	6	33.1	33.1	33.1	13.581	0	47.568	311500000	47	25.1385	25.1183	25.6479	25.5495	24.9805	25.0929	24.0951	24.1081	21.3961	21.6248	24.5107	20.5243
+	3.6669	-2.5583	A0T0J1	50S ribosomal protein L5, chloroplastic	rpl5	7	7	7	25.6	25.6	25.6	27.809	0	23.458	105840000	22	23.7205	23.6268	24.0552	24.0979	22.7488	21.4562	20.5705	20.4869	20.3102	21.1944	21.37	20.4235
	1.81778	-2.5672	B7G8V8	Predicted protein	PHATRDRAFT_48921	6	6	6	41	41	41	19.136	0	35.513	535440000	46	25.8227	25.9649	25.8137	25.795	26.1781	26.3537	21.0178	24.4563	24.9787	24.883	24.841	20.3481
+	5.59229	-2.59466	A0T0J3	50S ribosomal protein L6, chloroplastic	rpl6	5	5	5	34.3	34.3	34.3	19.786	0	135.79	116490000	41	24.4258	24.7743	24.0851	24.1665	23.7197	23.5907	20.6606	22.0135	21.9887	21.4358	21.3649	21.7306
+	4.45263	-2.60304	A0T0I9	50S ribosomal protein L14, chloroplastic	rpl14	7	7	7	57.9	57.9	57.9	13.491	0	64.961	201760000	55	25.2925	25.1059	24.6703	24.6656	24.5942	23.9322	22.5711	21.8629	22.9268	22.8106	21.1395	21.3316
+	2.22275	-2.6557	A0T0G9	Photosystem II protein D1 (PSII D1 protein) (EC 1.10.3.9) (Photosystem II Q(B) protein)	psbA	6	6	6	16.9	16.9	16.9	39.651	0	168.93	1054000000	83	28.2266	28.3515	24.4656	24.5284	27.4075	27.4594	23.9264	23.8626	24.709	24.8893	23.4187	23.6989
+	3.16321	-2.65679	A0T096	Photosystem II CP43 reaction center protein	psbC	6	6	6	17.6	17.6	17.6	42.842	0	323.31	3242000000	95	29.7013	29.6992	27.2068	27.1336	29.0348	29.1091	25.7644	25.8269	26.8237	26.7646	25.3784	25.386
	1.89523	-2.66202	A0T0D1	ATP synthase epsilon chain, chloroplastic (ATP synthase F1 sector epsilon subunit) (F-ATPase epsilon subunit)	atpE	7	7	7	39.8	39.8	39.8	14.353	0	287.59	793660000	60	26.8466	26.6395	26.4479	26.3308	26.9408	27.1229	25.1312	24.9938	21.1515	21.5364	25.6585	25.8848
+	2.0124	-2.69114	B7GCG4	Predicted protein	PHATRDRAFT_49964	14	14	14	41.9	41.9	41.9	40.709	0	205.83	293080000	79	25.0897	25.028	25.2732	25.3874	25.4212	25.254	20.5839	22.0208	21.2274	21.1792	25.0787	25.2167
+	4.77274	-2.71694	B7G7V4	Predicted protein (Fragment)	PHATRDRAFT_522	7	7	7	9.6	9.6	9.6	84.616	0	13.289	224060000	31	24.8974	24.7331	25.0063	25.2367	25.1583	25.2588	22.5781	21.6915	22.3831	21.7026	21.7674	23.8663
+	2.89567	-2.73428	A0T0F3	Photosystem I reaction center subunit IV (PSI-E)	psaE	3	3	3	46.4	46.4	46.4	7.8567	0	203.16	218300000	25	24.2092	25.1409	25.2323	25.7254	24.5648	24.1197	21.9534	21.1349	21.3851	20.6531	24.2449	23.2152
+	3.62364	-2.74087	B7S401	Peroxidase domain-containing protein	PHATRDRAFT_bd1645	9	9	9	16.2	16.2	16.2	56.893	0	145.01	126620000	52	25.4415	24.9564	23.0906	23.2119	23.981	24.0798	20.2844	21.1332	22.0166	22.3604	21.6222	20.8993
+	2.68161	-2.76022	B7FTS9	Predicted protein	PHATRDRAFT_44347	9	9	9	15.9	15.9	15.9	68.779	0	116.38	675070000	91	26.905	26.8393	25.837	25.8232	26.8123	26.8434	24.532	24.4758	24.9699	24.9107	21.2834	22.327
	1.7817	-2.7987	B7G1A2	Mucin-associated surface protein	MASP1 PHATRDRAFT_46454	11	11	11	21	21	21	59.882	0	178.14	429150000	54	25.1012	24.8847	25.3042	24.8998	26.8418	26.9121	21.4994	21.2746	22.4097	20.78	25.6537	25.5342
+	2.63854	-2.83068	B7G753	Peroxiredoxin (EC 1.11.1.15)	PHATRDRAFT_56578	6	6	6	25.7	25.7	25.7	21.354	0	78.987	305540000	49	24.7603	24.8978	26.0173	25.6414	25.0769	25.3233	21.5206	21.1733	20.4136	23.1764	24.1655	24.2836
+	3.27697	-2.88948	B7FRC1	Cytosolic aldolase	Fba4 PHATRDRAFT_42447	12	12	8	43.5	43.5	27.4	33.41	0	137.51	569110000	81	25.1242	25.0324	26.9063	26.8473	26.4496	26.6678	24.3586	23.4728	23.7752	23.9304	21.2122	22.9415
+	2.36354	-2.91502	B7G0V7	Predicted protein	PHATRDRAFT_46336	5	5	5	13.8	13.8	13.8	50.456	0	323.31	691810000	63	26.5146	25.6089	27.0006	26.1858	26.2451	26.5367	20.9375	24.6841	24.651	24.1618	25.061	21.1061
+	3.96886	-2.92669	A0T0J9	30S ribosomal protein S11, chloroplastic	rps11	3	3	3	23.1	23.1	23.1	13.793	0	7.837	189230000	22	24.7489	24.6814	24.8782	24.7666	24.6178	24.6255	21.4565	20.4852	22.0975	23.896	21.6368	21.1862
+	6.40931	-2.92879	A0T0I1	50S ribosomal protein L2, chloroplastic	rpl2	6	6	6	19.6	19.6	19.6	30.722	0	69.171	201000000	48	25.3821	25.2514	24.6896	24.5218	24.833	24.9868	22.34	21.7184	22.2411	22.5236	22.1652	21.1036
+	5.28036	-2.94269	B7G6Y2	Predicted protein	PHATRDRAFT_48383	3	3	3	24.9	24.9	24.9	31.526	0	126.91	152740000	29	23.0743	23.1419	24.8145	24.7952	23.9853	24.0639	21.0626	20.9047	21.4556	21.3249	20.6079	20.8633
+	7.42524	-2.94995	A0T0H8	50S ribosomal protein L3, chloroplastic	rpl3	8	8	8	52.2	52.2	52.2	22.279	0	323.31	314010000	78	25.9798	26.0614	25.3973	25.1749	25.3828	25.325	22.8973	22.4004	22.8704	22.8484	22.146	22.4591
+	3.54298	-2.9641	B7G5A1	Glutamine synthetase (EC 6.3.1.2)	PHATRDRAFT_51092	9	9	9	22.1	22.1	22.1	45.936	0	251.66	710970000	85	26.8145	26.4792	26.6359	26.5477	26.8244	26.8874	23.5498	24.8574	23.3431	21.3598	24.7619	24.5325
+	3.5264	-2.96867	B7GCG7	Cytochrome b5	PHATRDRAFT_30770	2	2	2	12	12	12	14.577	0	3.3637	161380000	21	24.4196	24.2302	24.4461	24.3513	24.2468	24.3369	20.827	20.7634	24.0428	20.3515	21.0025	21.2316
	1.57226	-3.00492	A0T0L2	Photosystem I iron-sulfur center (EC 1.97.1.12) (9 kDa polypeptide) (PSI-C) (Photosystem I subunit VII) (PsaC)	psaC	8	8	8	85.2	85.2	85.2	8.7821	0	53.454	1401500000	86	27.4916	27.5699	27.9236	27.8511	27.109	27.0129	25.9481	25.9566	21.2909	20.493	26.6747	26.5653
+	5.79543	-3.00892	A0T0A2	Photosystem I assembly protein Ycf4	ycf4	5	5	5	35.9	35.9	35.9	20.477	0	148.65	129380000	21	24.4992	24.5968	23.8584	24.1694	24.498	24.4658	22.4255	21.4971	21.7377	20.937	20.8437	20.5931
+	8.25068	-3.07657	A0T0A3	Cytochrome b559 subunit alpha (PSII reaction center subunit V)	psbE	6	6	6	57.1	57.1	57.1	9.4996	0	102.51	1991000000	107	28.6375	28.5117	28.0943	27.9968	27.978	28.1334	25.3037	25.1336	25.4237	25.4379	24.6512	24.942
+	5.99717	-3.08632	B7FR26	Predicted protein	PHATRDRAFT_32401	9	9	9	24.6	24.6	24.6	57.48	0	238.79	181740000	53	24.129	24.4057	24.824	25.0459	25.7231	25.1421	21.3318	22.1505	21.9411	21.8646	22.2858	21.1782
+	6.78406	-3.1569	A0T0J8	30S ribosomal protein S13, chloroplastic	rps13	8	8	8	40.7	40.7	40.7	14.097	0	43.269	123200000	47	24.282	24.264	24.5138	24.5445	24.0313	24.0786	21.7934	20.4306	21.4183	20.4249	21.3865	21.319
+	4.83883	-3.16256	A0T0C2	50S ribosomal protein L11, chloroplastic	rpl11	7	7	7	54.6	54.6	54.6	14.828	0	51.436	233660000	46	24.9909	25.4607	24.6582	25.6221	25.3457	24.3815	21.0256	22.4773	22.015	22.5555	20.6761	22.7343
+	4.64082	-3.20227	A0T097	Photosystem II D2 protein (PSII D2 protein) (EC 1.10.3.9) (Photosystem Q(A) protein)	psbD	6	6	6	17.1	17.1	17.1	39.077	0	323.31	5091300000	175	30.3283	30.3169	28.3215	28.4005	29.6409	29.7222	26.1914	26.1454	26.852	26.9828	25.5928	25.7522
+	3.57788	-3.21161	B7GCM8	Predicted protein	PHATRDRAFT_50019	20	20	20	29.9	29.9	29.9	81.996	0	279.6	415770000	117	25.2132	25.1896	26.4849	26.5666	25.7294	25.8619	21.2464	21.4533	22.4229	22.262	24.4215	23.9699
+	8.41866	-3.38587	B7S406	Predicted protein	PHATRDRAFT_bd1649	8	8	8	22.3	22.3	22.3	41.571	0	177.74	209720000	51	24.6906	24.8302	25.4586	25.4025	25.1603	25.0962	21.565	22.1873	21.7098	21.6919	21.9188	21.2503
+	6.68263	-3.43202	B7FR60	Protein fucoxanthin chlorophyll a/c protein	Lhcx2 PHATRDRAFT_54065	4	4	4	34.5	34.5	34.5	21.177	0	259.13	1963600000	116	27.1425	27.9319	28.0065	27.8072	28.9751	28.4793	24.7211	24.8017	24.9692	24.6129	24.2877	24.3576
+	9.97583	-3.6521	A0T0I5	30S ribosomal protein S3, chloroplastic	rps3	6	6	6	30.4	30.4	30.4	24.112	0	57.772	296700000	33	25.2253	25.2206	25.3087	25.2361	25.32	25.303	21.6853	21.7494	22.036	21.0437	21.5485	21.6381
+	4.31766	-3.86109	B7G8Q1	Protein fucoxanthin chlorophyll a/c protein	Lhcf15 PHATRDRAFT_48882	4	4	4	24.1	24.1	24.1	22.475	0	78.525	467540000	36	24.3444	24.1981	26.8989	26.9877	25.3401	25.2943	21.7671	21.9813	21.4458	20.3802	22.4248	21.8977
	1.80133	-3.91066	B7G1J1	Predicted protein	PHATRDRAFT_46529	10	10	10	41	41	41	18.956	0	107.95	995030000	84	27.7148	27.4005	26.2375	26.1594	26.9652	27.1561	20.2591	21.9347	20.5364	21.1462	27.2122	27.081
+	7.97958	-4.07214	B7FPR0	Predicted protein	PHATRDRAFT_41686	8	8	8	21.2	21.2	21.2	47.602	0	189.18	267000000	41	24.7846	24.8671	25.5657	25.3668	25.5997	25.6816	20.9279	21.053	21.3237	21.6043	20.6758	21.8478
+	5.01633	-4.08763	B7G0Y4	Ammonium transporter	PHATRDRAFT_27877	5	5	5	14.4	14.4	14.4	54.59	0	192.59	403120000	71	26.6095	26.3591	26.1734	26.2158	24.8636	24.9758	23.4074	20.4283	21.4346	21.5861	21.9652	21.8499
+	6.41142	-4.14429	B7GCD8	Predicted protein	PHATRDRAFT_23629	26	26	26	29.1	29.1	29.1	105.78	0	323.31	3770200000	291	29.8851	29.9212	28.2383	28.1485	29.1187	29.0541	25.198	25.2217	25.1809	25.1387	24.4147	24.3462
+	5.94982	-4.37695	B7G4A0	Predicted protein	PHATRDRAFT_47612	14	14	14	30.4	30.4	30.4	83.852	0	323.31	340560000	99	26.6092	26.5799	25.1629	24.7221	25.8607	24.9354	20.5483	21.765	21.4954	20.5343	21.2657	21.9998
+	5.2176	-4.83332	B7G9N5	Predicted protein	PHATRDRAFT_49151	10	10	10	40.6	40.6	40.6	38.492	0	323.31	2312700000	114	26.7651	26.8676	29.3775	29.4427	28.3881	28.1124	23.8974	23.2994	22.0122	23.0833	23.7961	23.8651
+	5.71711	-4.87791	A0T0A9	Photosystem II reaction center protein H (PSII-H)	psbH	1	1	1	20.9	20.9	20.9	7.3887	0	18.96	689380000	93	27.1487	27.114	26.7903	26.702	25.9188	26.2394	21.135	23.1529	20.5503	23.1719	21.5056	21.13
+	6.604	-5.27833	B7G9B1	Iron starvation induced protein	ISIP2B PHATRDRAFT_54987	2	2	2	9.8	9.8	9.8	34.655	0	323.31	470190000	37	26.7967	26.8311	24.8635	24.7598	26.7713	26.8046	20.8179	21.172	20.8365	21.1109	20.4702	20.7496
+	5.85807	-5.28895	B7GCM3	Flavodoxin	PHATRDRAFT_23658	9	9	9	47.8	47.8	47.8	22.478	0	323.31	734520000	107	27.3291	27.1298	25.8432	25.9774	27.2379	27.4097	21.4814	20.2358	22.645	22.7785	20.4708	21.5819
+	3.72337	-5.37852	B7G4H1	Predicted protein	PHATRDRAFT_47667	11	11	10	20.6	20.6	15.2	65.728	0	265.06	1980800000	123	28.3689	28.3198	27.9707	27.9639	28.5457	28.7081	21.5925	22.1607	21.8239	20.4678	25.6816	25.8794
+	5.30782	-6.34839	B7GE67	Fructose-bisphosphate aldolase (EC 4.1.2.13)	FbaC5 PHATRDRAFT_51289	8	8	8	27.7	27.7	27.7	43.479	0	198.71	1535400000	77	27.8271	27.8297	26.9838	26.9711	28.8696	28.8448	21.1093	21.2422	20.7654	24.5466	20.1076	21.4647
+	7.9472	-6.9813	B7FYL2	Iron starvation induced protein	ISIP2A PHATRDRAFT_54465	27	27	27	51.2	51.2	51.2	57.049	0	323.31	10788000000	558	31.0664	31.1011	29.2989	29.5054	31.2891	31.4282	23.6976	23.7384	23.9425	24.0056	23.13	23.2871
+	8.69818	-6.9815	B7S437	Predicted protein	PHATRDRAFT_bd1677	9	9	8	16.7	16.7	15.4	68.844	0	307.37	1396300000	91	27.5576	27.3628	27.1919	27.0509	28.4559	28.5343	21.3379	21.2197	20.9002	19.8818	20.5751	20.3495

## Sheet: Proteins with diff accumulation
Significant	Significance -log10 p value	Difference -log2(ppGpp- control)	Protein Ids UNIPROT	gene name	gene tag	Peptides	Razor + unique peptides	Unique peptides	Sequence coverage [%]	Unique + razor sequence coverage [%]	Unique sequence coverage [%]	Mol. weight [kDa]	Q-value	Score	Intensity	MS/MS count	control1	control2	control3	control4	control5	control6	ppGpp1	ppGpp2	ppGpp3	ppGpp4	ppGpp5	ppGpp6
+	11.0276	8.83183	B7G195	Predicted protein	PHATRDRAFT_46448	16	16	16	68.7	68.7	68.7	31.711	0	323.31	7640400000	229	21.7423	21.0145	20.805	22.0208	21.4495	21.3816	29.9496	30.037	29.9338	29.9078	30.8426	30.7338
+	10.5049	7.71707	B7G704	Predicted protein	PHATRDRAFT_51134	53	53	52	59.8	59.8	58.9	98.413	0	323.31	2753200000	343	21.4232	20.4876	20.96	21.0067	21.5265	20.7686	28.4447	28.3551	28.4992	28.4669	29.3702	29.3388
+	7.09733	7.15084	B5Y3Y4	HSP20	HSP20 PHATR_54656	10	10	10	60.6	60.6	60.6	24.322	0	263.13	1820000000	105	20.5346	20.6979	20.4058	23.07	20.8926	20.0454	27.7319	27.6851	27.5678	27.6548	28.9824	28.9293
+	7.31329	5.98002	B7FXQ8	Heat shock protein Hsp20	HSP20A PHATRDRAFT_35158	17	17	17	71.2	71.2	71.2	18.4	0	323.31	11363000000	339	24.7468	24.9914	23.8378	23.9966	25.2321	25.3156	30.2898	30.3116	30.0012	30.05	31.6757	31.6722
+	7.38334	5.89755	B7FUC8	Predicted protein	PHATRDRAFT_26173	24	24	24	38.4	38.4	38.4	85.752	0	323.31	880680000	133	21.0016	22.084	21.3132	20.9905	21.2629	19.7181	26.5247	26.7274	26.5562	26.4778	27.7331	27.7366
+	7.03254	5.86217	B7G6X2	Predicted protein	PHATRDRAFT_54892	19	19	19	42.1	42.1	42.1	57.37	0	323.31	2116300000	221	21.4231	21.0118	23.5152	23.1891	22.9767	22.5877	28.379	28.4026	28.6746	28.5727	27.9746	27.8732
+	7.8908	5.45097	B7GAC9	Peptidylprolyl isomerase (EC 5.2.1.8)	PHATRDRAFT_23164	19	19	19	42.3	42.3	42.3	53.936	0	305.74	1146000000	130	22.5195	21.0257	21.429	22.9415	21.9602	22.2449	27.491	27.5133	26.9986	27.3931	27.2804	28.1503
+	6.37029	5.24707	B5Y4C1	Heat shock protein Hsp20	HSP20B PHATR_54150	15	15	15	43	43	43	38.765	0	208.58	566560000	80	20.9868	20.6612	21.948	20.1192	21.3216	21.4224	25.7206	25.8506	25.6144	25.756	27.4911	27.5091
+	9.34162	5.21058	B5Y5I5	Predicted protein	PHATR_25856	52	52	52	49.3	49.3	49.3	111.67	0	323.31	5908900000	560	24.3494	24.8397	25.0229	24.0634	24.6503	24.5278	29.5902	29.5352	29.5517	29.3907	30.3382	30.3112
+	5.87384	5.20068	B7G3Y2	Predicted protein	Hsp70_2 PHATRDRAFT_55890	39	35	35	56.3	51.6	51.6	79.669	0	323.31	1129000000	243	23.5006	22.8389	22.7297	22.59	21.0616	20.2996	27.1595	26.9969	27.4721	27.4037	27.7991	27.3932
+	6.54971	4.9629	B5Y472	Heat shock protein Hsp20	HSP20C PHATR_36981	5	5	5	36.5	36.5	36.5	19.975	0	57.726	508130000	22	21.0511	21.6244	20.7342	21.6411	20.3903	21.3373	25.9359	26.691	25.1411	24.9833	26.9495	26.8552
+	6.8256	4.84485	B7G9Z6	Predicted protein (Fragment)	PHATRDRAFT_15815	8	7	7	13.2	11.5	11.5	66.005	0	172.28	472320000	61	22.3228	21.9401	20.9831	20.3922	20.7866	21.0314	26.352	26.3286	26.5551	26.5299	25.3467	25.4129
+	5.60786	4.71995	B7FSL4	Lon protease homolog, mitochondrial (EC 3.4.21.53)	PHATRDRAFT_18202	28	28	28	33.1	33.1	33.1	97.655	0	143.54	695690000	126	21.6895	20.384	23.7483	22.902	21.6681	21.6132	26.1615	26.6082	26.8674	26.834	26.7312	27.1226
+	6.64062	4.69348	B7G9V1	Predicted protein (Fragment)	PHATRDRAFT_49215	11	11	10	22.3	22.3	19.9	64.367	0	135.4	354740000	83	21.5643	21.5056	21.1183	19.7479	20.8527	20.7739	26.2776	26.3384	25.7596	25.6495	24.8109	24.8874
+	8.11002	4.38081	B7FWZ2	Predicted protein (Fragment)	PHATRDRAFT_11883	11	11	11	40.9	40.9	40.9	38.95	0	77.106	271110000	71	20.9351	21.1943	20.9249	20.5967	20.737	21.819	25.0771	25.1571	25.1232	25.1943	25.9829	25.9572
+	3.97037	4.26464	B7FWB4	Predicted protein	PHATRDRAFT_45053	11	11	11	48.9	48.9	48.9	18.909	0	145.3	1234500000	141	21.3507	21.6389	24.959	25.1609	22.5377	22.9762	26.882	26.8764	27.279	27.2869	27.9382	27.9487
+	3.83524	4.21967	B7GCE9	Protein heat shock protein	HSP70G PHATRDRAFT_49949	18	18	18	19.4	19.4	19.4	103.26	0	293.49	748130000	161	24.7297	24.4953	22.1159	21.6791	21.281	20.828	26.4433	25.9268	26.8439	26.8735	27.1624	27.1971
+	9.13846	3.90506	B7FSN9	Predicted protein	PHATRDRAFT_32803	27	27	27	54.4	54.4	54.4	85.978	0	323.31	850060000	183	23.1406	23.0203	23.2453	23.7058	22.5222	22.8609	26.8716	26.7656	27.0087	26.9557	27.22	27.1039
+	2.62483	3.85304	B7FTV6	Nitrate/nitrite transporter	PHATRDRAFT_26029	10	10	10	23.4	23.4	23.4	51.514	0	49.74	689920000	59	20.182	22.1748	21.3139	20.3734	24.6391	24.7128	26.4791	26.3651	27.1199	27.2663	24.7131	24.5709
+	2.81143	3.80328	B7G3G9	Predicted protein	PHATRDRAFT_21659	4	4	4	27.2	27.2	27.2	15.476	0	15.2	350410000	25	20.552	20.6034	25.7418	21.6211	21.1882	19.6543	25.5779	25.5388	25.4636	25.3151	25.0669	25.2182
+	5.87831	3.76915	B7G5H6	Predicted protein	PHATRDRAFT_47954	7	7	7	26	26	26	35.214	0	198.27	449880000	57	22.4056	22.8317	21.6245	23.0612	21.0815	22.2589	26.1627	25.6737	25.1126	26.5669	26.0762	26.2862
+	2.78801	3.7191	B7FPU3	Predicted protein	PHATRDRAFT_56605	30	30	30	24.9	24.9	24.9	184.29	0	162.96	350190000	90	21.3116	21.3931	20.386	20.6934	21.3122	21.1239	25.3419	25.2046	26.7538	26.7676	22.7767	21.6902
+	5.06978	3.71366	B7FX46	Glyceraldehyde-3-phosphate dehydrogenase	GAPN PHATRDRAFT_54378	16	16	16	36.7	36.7	36.7	64.804	0	169.17	458380000	118	22.2147	22.7199	23.4919	22.9267	20.9668	20.9737	25.633	25.4861	26.0164	25.92	26.3058	26.2143
+	4.99871	3.67946	B7FTY8	Predicted protein	PHATRDRAFT_44398	8	8	8	15.5	15.5	15.5	84.588	0	58.128	148890000	24	21.7278	21.3497	20.4355	18.8815	21.4181	21.0857	24.3384	24.4828	24.8675	24.9954	24.0417	24.2492
+	8.94536	3.65254	B5Y4R1	Predicted protein (Fragment)	PHATR_10319	14	14	14	17.7	17.7	17.7	114.25	0	168.4	222480000	51	21.7953	21.1311	21.5148	21.5736	21.383	20.822	25.058	24.7975	25.2907	25.2832	24.9715	24.7342
+	5.76375	3.56172	B7GDM3	Predicted protein	PHATRDRAFT_41220	3	3	3	7.4	7.4	7.4	46.038	0	15.772	188810000	24	21.8055	22.7547	20.5394	20.6832	20.9597	21.1294	24.5551	24.6511	24.8655	24.7451	25.1864	25.2389
+	4.66117	3.54714	B7GE59	Predicted protein	PHATRDRAFT_50451	13	13	13	21.5	21.5	21.5	74.688	0	184.2	217830000	90	22.1625	21.4144	20.4414	20.1257	22.5226	21.5236	24.6736	24.6387	24.2726	24.3231	25.8224	25.7427
+	9.8333	3.52596	B7FRD4	Predicted protein	PHATRDRAFT_42457	11	11	11	34.2	34.2	34.2	48.908	0	75.198	207150000	57	21.29	21.2001	21.1956	21.7345	21.9924	21.5074	25.0264	24.9717	25.0029	24.9276	25.0595	25.0878
+	5.42009	3.45753	B7G2M8	Predicted protein	PHATRDRAFT_47145	8	8	8	33.3	33.3	33.3	31.281	0	155.8	277510000	58	21.6868	22.0225	21.8016	21.4559	22.17	21.3912	24.9867	24.8211	24.1297	24.7734	26.1831	26.379
+	9.10202	3.40806	B7FVZ2	Predicted protein	PHATRDRAFT_44879	9	9	9	23.5	23.5	23.5	59.601	0	75.231	144060000	36	21.1125	20.9156	21.6053	20.8869	20.797	21.0845	24.0604	24.3471	24.4854	24.668	24.7031	24.5862
+	6.14451	3.40202	B7G3L7	Predicted protein	DYN1 PHATRDRAFT_54751	15	15	15	27	27	27	81.655	0	164.96	212220000	54	21.7506	20.89	22.592	20.9877	21.3776	22.1106	24.6735	24.4235	25.1435	25.2069	25.3628	25.3105
+	3.65172	3.36986	B7G3E0	Predicted protein	PHATRDRAFT_37658	13	13	13	63.1	63.1	63.1	25.515	0	199.19	1053400000	151	25.3059	25.4121	23.7688	24.1679	22.0336	22.1896	27.1115	27.1062	27.3892	27.3123	27.1216	27.0564
+	6.98394	3.36164	B7FUC3	Predicted protein	PHATRDRAFT_11088	12	12	12	12.5	12.5	12.5	122.76	0	98.032	143610000	46	21.7269	21.1059	20.8488	20.1119	21.3068	20.5444	24.2167	24.1297	24.5674	24.6178	24.1649	24.1179
+	5.26254	3.33816	B7FUQ8	Predicted protein	PHATRDRAFT_41850	23	22	22	40.6	38.8	38.8	75.227	0	323.31	296160000	113	21.5356	22.8529	21.4341	21.7739	22.0677	22.2269	24.8341	24.4046	25.0964	25.0449	26.3647	26.1753
+	5.48664	3.32174	B7FRI0	Predicted protein	PHATRDRAFT_42500	9	9	9	29.3	29.3	29.3	38.52	0	225.21	197110000	47	21.3663	21.6753	22.3203	21.8266	21.0495	20.6209	25.6209	25.5353	24.7301	24.5657	24.2161	24.1214
+	2.99923	3.3082	B7FQH4	Calcyclin-binding protein	CacyBP PHATRDRAFT_43058	10	10	10	40.4	40.4	40.4	29.852	0	160.09	396600000	78	21.9495	21.7829	21.9903	23.0839	22.5663	20.7608	24.9078	25.3357	23.5444	23.8294	27.3424	27.0232
+	2.36183	3.27389	B7G3X3	Glutamate dehydrogenase	PHATRDRAFT_13951	15	15	15	44.7	44.7	44.7	49.458	0	119.89	390040000	112	21.0547	20.6763	25.0999	24.9902	20.9658	21.0485	24.9576	25.0237	25.5834	25.648	26.0846	26.1814
+	5.50953	3.25943	B7FUA2	Predicted protein	PHATRDRAFT_44486	9	9	9	11.4	11.4	11.4	90.787	0	50.339	117010000	42	21.3765	19.7985	21.8532	20.0678	20.3453	21.4025	23.8955	23.8521	24.2667	24.203	24.1348	24.0482
+	3.10299	3.18254	B5Y4J0	Predicted protein	PHATR_18473	8	8	8	13.6	13.6	13.6	70.749	0	51.403	444810000	43	20.7808	20.8066	21.1653	25.0882	22.3112	21.7817	24.9088	24.9486	25.3315	25.4428	25.2204	25.1768
+	6.11499	3.05323	B7GBB3	Predicted protein	PHATRDRAFT_49642	10	10	10	18.9	18.9	18.9	77.824	0	67.65	88333000	37	21.0917	20.3734	21.4459	20.3982	21.0446	20.3107	23.7337	23.4428	23.4805	23.4129	24.4102	24.504
+	3.53521	2.97963	B7G2T9	Carboxy-lyase	PHATRDRAFT_56476	14	14	14	24	24	24	88.335	0	114.1	163860000	54	20.4055	23.6165	22.3733	20.8702	21.8298	20.0786	24.431	24.2712	24.6111	24.6216	24.6018	24.515
+	4.4294	2.97474	B7FWP5	Predicted protein	PHATRDRAFT_19661	25	25	25	66.8	66.8	66.8	34.444	0	323.31	7525400000	398	26.638	26.6061	27.0765	26.9241	27.0813	26.9932	28.9853	28.9132	29.5224	29.4712	31.1295	31.1461
+	5.62364	2.97292	B7G890	Predicted protein	PHATRDRAFT_48751	6	6	6	33.5	33.5	33.5	29.127	0	75.775	100640000	41	20.381	19.9587	21.133	21.1474	22.1505	20.9644	23.9555	24.0572	23.8439	23.8039	23.8245	24.0874
+	5.65656	2.96299	B7FRL0	Anthranilate synthase	PHATRDRAFT_17238	21	21	21	29.9	29.9	29.9	105.06	0	126.86	110350000	67	20.5674	20.6295	20.8285	20.3155	21.3028	22.3314	24.2146	23.9013	24.1201	23.7839	23.8826	23.8504
+	6.41292	2.90664	B7GDV8	Predicted protein (Fragment)	PHATRDRAFT_16827	8	8	8	20.8	20.8	20.8	52.487	0	18.761	105190000	31	20.9739	20.9352	20.9362	22.2542	20.6387	20.8175	24.1353	24.0645	23.6956	23.8418	24.1149	24.1434
+	6.78345	2.86878	B7FRZ1	Predicted protein	PHATRDRAFT_18064	5	5	5	24.8	24.8	24.8	32.699	0	115.45	107770000	27	20.7851	21.303	20.9831	21.6076	21.0847	21.0406	23.6169	23.5567	23.5767	24.4408	24.251	24.5746
+	6.67864	2.8648	B7FPZ1	Predicted protein	PHATRDRAFT_42903	2	2	2	11.9	11.9	11.9	15.89	0	6.3965	198640000	30	21.1814	20.6976	21.9417	21.524	21.6459	21.4949	23.8478	23.8521	24.3309	24.3114	24.7079	24.6243
+	7.33207	2.8307	B7S4A8	GrpE protein, HSP90 cofactor, chloroplast targeted	GrpE PHATRDRAFT_bd1725	5	5	5	18.5	18.5	18.5	35.332	0	111.05	107270000	26	20.5777	21.1916	21.5787	21.5818	20.8436	21.3529	23.6014	24.1764	24.093	23.9136	24.3224	24.0038
+	3.53384	2.83037	B7FQH7	Predicted protein	PHATRDRAFT_43060	3	3	3	36.3	36.3	36.3	14.352	0	14.938	177560000	27	23.1997	21.772	20.9644	20.3405	20.7358	22.8153	24.2442	24.3217	24.0173	23.9754	25.1516	25.0997
+	8.35186	2.8263	B7FVF5	Fumarate reductase flavoprotein (EC 1.3.99.1)	PHATRDRAFT_51720	9	9	9	16	16	16	71.45	0	60.287	88049000	36	21.0919	20.9459	21.2096	20.4207	21.1352	20.9653	23.412	23.6154	23.7383	23.9956	24.0108	23.9545
+	6.16006	2.80611	B7GBB0	Predicted protein	PHATRDRAFT_49639	10	10	10	25.3	25.3	25.3	48.432	0	169.55	163200000	44	22.5141	21.2771	21.5419	22.2925	21.3819	22.0824	24.5234	24.403	24.3164	24.4694	25.1254	25.089
+	4.51095	2.78155	B7FXL7	Predicted protein	PHATRDRAFT_12031	3	3	3	9.1	9.1	9.1	33.631	0	6.3797	94590000	26	20.0306	19.8996	22.0148	20.9253	20.9451	21.4571	23.9523	23.6539	24.1612	24.0715	23.0478	23.075
+	2.0974	2.72201	B7G872	Predicted protein	PHATRDRAFT_48735	2	2	2	4.3	4.3	4.3	84.244	0	75.51	371650000	46	25.0074	25.1999	20.9158	21.7166	21.4882	21.1499	24.9152	25.3387	25.038	24.914	25.7252	25.8785
+	2.51669	2.69118	B7FQL4	Predicted protein	PHATRDRAFT_32237	6	6	6	24.7	24.7	24.7	29.002	0	27.489	251500000	48	22.1822	20.4181	21.4359	22.1691	22.9938	23.1219	23.7977	23.7248	23.9492	23.9958	26.5364	26.4641
+	7.02945	2.67479	B7S452	Precursor of synthase DXS 1-deoxy-d-xylulose-5-phosphate synthase	DXS PHATRDRAFT_bd1689	9	9	9	15.6	15.6	15.6	79.316	0	124.18	98838000	35	21.3105	21.2696	21.2805	20.5697	21.3886	21.542	23.691	23.4017	24.2723	24.2974	23.953	23.7942
+	4.53555	2.63128	B7G5H9	Aspartokinase (EC 2.7.2.4)	PHATRDRAFT_47956	11	11	11	24	24	24	59.439	0	52.634	134440000	42	23.3005	21.7031	21.3116	21.5673	21.2757	20.7083	24.0961	24.0639	24.3083	24.3955	24.4534	24.337
+	2.52934	2.59474	B7GAG7	Predicted protein	PHATRDRAFT_49399	3	3	3	16.7	16.7	16.7	17.569	0	8.0505	281150000	28	21.5335	21.1388	24.1829	24.2221	21.5895	21.1259	25.663	24.3135	24.6899	25.8043	24.3692	24.5213
+	5.37125	2.54817	B5Y4T0	Predicted protein	PHATR_18533	2	2	2	14	14	14	19.592	0	16.753	123300000	27	22.1158	21.0217	20.9	21.9997	21.4223	21.3315	23.3028	23.4879	24.3406	24.2403	24.316	24.3923
+	5.09913	2.48721	B7FP05	Xanthine/uracil permease	PHATRDRAFT_17344	4	4	4	6.1	6.1	6.1	59.398	0	17.486	114240000	21	22.2538	20.9224	20.743	21.2561	21.9998	21.7687	24.2188	24.1568	24.0507	24.4559	23.4599	23.525
+	3.82677	2.48515	B7FWW7	Predicted protein	PHATRDRAFT_54365	9	9	9	42.5	42.5	42.5	37.446	0	48.715	101370000	47	22.068	20.7072	20.6588	21.0202	21.5363	21.3457	23.3748	22.4802	23.5134	23.4185	24.8348	24.6255
+	2.4648	2.46494	B5Y3F4	Protoporphyrin IX magnesium chelatase, subunit H	CHLH PHATR_13265	25	25	25	22.8	22.8	22.8	148.01	0	237.83	408640000	130	24.1442	24.059	20.5397	22.0074	23.9838	24.304	25.8538	25.9935	25.8215	25.7304	25.3271	25.1015
+	5.90116	2.42837	B7FYX8	Predicted protein	PHATRDRAFT_35669	4	4	4	27.1	27.1	27.1	20.192	0	20.946	67468000	14	21.1179	20.8382	21.0024	20.6447	21.0696	20.8354	22.8074	22.8248	23.1706	23.2316	23.9825	24.0615
+	3.67101	2.3914	B7FRV0	Predicted protein	PHATRDRAFT_18036	8	8	8	23.9	23.9	23.9	43.857	0	51.057	125310000	39	21.9117	22.5274	23.1317	20.7195	20.4884	21.3558	24.0074	24.0165	24.1999	24.204	24.0944	23.9608
+	6.08802	2.31749	B7FTB2	Predicted protein	PHATRDRAFT_43743	4	4	4	26.4	26.4	26.4	21.359	0	59.813	77970000	29	21.0183	20.8507	21.4576	21.8594	21.3115	21.0163	23.2804	23.3813	23.3207	23.3346	23.9842	24.1177
+	2.45112	2.29985	B7G888	Predicted protein	PHATRDRAFT_29824	15	15	15	17	17	17	132.73	0	95.618	187700000	71	24.1437	23.7036	21.8964	20.995	20.4313	21.8501	24.2472	24.2106	24.7124	24.4458	24.6419	24.5613
+	3.84515	2.29421	B7FQL7	Predicted protein	PHATRDRAFT_43097	6	6	6	16.1	16.1	16.1	74.511	0	33.314	96982000	32	22.0266	22.862	20.8326	20.497	20.6326	20.9308	23.4059	23.6075	23.6288	23.7314	23.6338	23.5394
+	5.07442	2.27167	B7FSD7	Predicted protein (Fragment)	PHATRDRAFT_232	33	33	33	41.5	41.5	41.5	110.08	0	323.31	1163100000	298	25.6245	25.4311	25.0484	25.0198	24.6915	24.0439	26.9324	27.0436	27.0811	27.0092	27.6861	27.7369
+	2.69081	2.25958	B7FU18	Predicted protein	PHATRDRAFT_44423	5	5	5	28.3	28.3	28.3	23.581	0	68.439	339200000	53	23.3138	23.2449	20.623	23.7	24.1941	23.93	25.0432	25.0715	25.4454	25.4134	25.7393	25.8504
+	8.11105	2.2542	B7GEF7	Heat shock protein Hsp90	HSP90 PHATRDRAFT_55215	46	46	46	65.3	65.3	65.3	87.482	0	323.31	3552600000	502	26.8292	26.7841	26.3425	26.3083	26.7098	26.7738	28.7517	28.698	28.7521	28.7768	29.1575	29.1367
+	2.52367	2.2475	B7G5M3	Alanine--tRNA ligase (EC 6.1.1.7) (Alanyl-tRNA synthetase) (AlaRS)	PHATRDRAFT_47999	20	20	20	28	28	28	105.2	0	323.31	567250000	150	25.6399	25.5654	22.8049	23.534	22.9905	22.5958	26.0876	26.3617	26.3519	26.1973	25.944	25.673
+	5.7925	2.24044	B5Y5R0	Predicted protein	PHATR_18793	19	19	19	29.9	29.9	29.9	84.458	0	217.54	901780000	165	24.7894	24.4432	24.6571	24.4131	24.8737	24.6892	26.6096	26.5906	26.4997	26.5073	27.5239	27.5772
+	3.78945	2.23241	B7FTR6	Predicted protein (Fragment)	PHATRDRAFT_11014	19	19	19	34.4	34.4	34.4	73.159	0	100.73	721610000	115	23.6819	23.969	25.5215	25.341	23.7666	23.4103	26.3562	26.1714	26.7157	26.505	26.6982	26.6382
+	6.86224	2.18079	B7FT10	Predicted protein	PHATRDRAFT_43657	7	7	7	26.1	26.1	26.1	45.4	0	323.31	1491000000	144	25.493	25.4409	25.2769	25.308	25.4721	25.5408	27.344	27.3543	27.5052	27.2127	28.0585	28.1416
+	3.14228	2.16993	B5Y3P1	Predicted protein	PHATR_50996	17	17	17	38.9	38.9	38.9	48.187	0	283.45	401130000	105	22.9116	22.9226	23.4827	23.4387	23.6585	23.8113	24.8468	24.8392	24.9476	24.8445	26.9168	26.8501
+	4.91579	2.14168	B7GAT6	Predicted protein (Fragment)	PHATRDRAFT_15948	6	6	6	21.4	21.4	21.4	27.739	0	66.928	87381000	24	21.8097	21.308	20.6834	21.7218	20.8064	22.0957	23.4293	23.5781	23.985	23.8622	23.1736	23.2468
+	3.74469	2.13865	B7GAX8	ADP,ATP carrier protein	NTT1 PHATRDRAFT_49533	8	8	8	16.7	16.7	16.7	65.753	0	34.235	143730000	49	22.6584	22.7531	21.9595	21.8205	22.4236	20.5936	23.622	23.6315	24.3262	24.4249	24.6012	24.435
+	4.83269	2.13002	B7FRR1	Ubiquitin carboxyl-terminal hydrolase (EC 3.4.19.12)	PHATRDRAFT_18008	9	9	9	13.2	13.2	13.2	91.664	0	44.881	69048000	25	21.4889	22.0777	21.2899	21.619	20.9041	20.1751	23.345	23.1976	23.3785	23.3873	23.431	23.5954
+	4.87478	2.11058	B7G007	Predicted protein	PHATRDRAFT_46086	7	7	7	14.3	14.3	14.3	78.409	0	45.931	72831000	28	20.9707	22.2862	21.5494	20.62	21.7914	21.257	23.2843	23.1497	23.7806	23.8497	23.4838	23.59
+	7.94526	2.10622	B7FZE1	Precursor of dehydrogenase pyruvate dehydrogenase E1, alpha and beta subunits	PDH1 PHATRDRAFT_20360	26	26	26	40.4	40.4	40.4	87.796	0	234.51	1347400000	189	25.3244	25.373	24.9745	25.0668	25.631	25.6159	27.3356	27.3295	27.6187	27.6139	27.3883	27.3368
+	2.46333	2.08459	B7FV10	1-hydroxy-2-methyl-2-(E)-butenyl-4-diphosphate synthase	HDS PHATRDRAFT_44955	22	22	22	38.2	38.2	38.2	82.86	0	247.36	615210000	162	25.1878	25.2334	22.3301	22.5183	24.7335	24.7368	26.1706	26.0774	26.3764	26.3598	26.0901	26.173
+	4.5681	2.02002	B7FXM4	Predicted protein (Fragment)	myoC3 PHATRDRAFT_51848	11	11	11	12.6	12.6	12.6	142.39	0	57.282	44745000	36	19.8808	21.5517	20.9134	20.3277	21.1491	21.005	22.454	22.4058	23.0859	23.144	22.8879	22.9702
+	3.04016	2.01947	B7FRU0	Predicted protein	PHATRDRAFT_43309	3	3	3	6.2	6.2	6.2	50.006	0	5.7469	52299000	11	20.3807	20.2842	19.8449	21.9925	21.1954	21.5508	23.1697	23.1448	22.905	22.8144	23.6537	21.6777
+	6.35524	-2.03768	B7G015	Predicted protein (Fragment)	PHATRDRAFT_12732	11	11	11	49.6	49.6	49.6	24.873	0	203.4	365490000	109	25.0822	25.1021	25.7692	25.8353	25.5134	25.4951	23.7563	23.8491	23.174	23.278	23.2942	23.2197
+	3.65067	-2.0513	B7FZ96	Oxygen-evolving enhancer protein 1	PsbO PHATRDRAFT_20331	25	25	25	68.5	68.5	68.5	32.63	0	323.31	7306000000	545	30.1822	30.0909	29.6934	29.7097	29.8874	29.8477	27.6524	27.6525	26.9705	27.0085	28.9418	28.8779
+	2.55182	-2.06018	B5Y3J4	Predicted protein	PHATR_46710	8	8	8	25.8	25.8	25.8	68.581	0	155.2	97194000	35	23.6798	23.5909	23.7718	23.6973	23.7732	23.9249	20.5052	20.848	20.8923	21.2256	23.3113	23.2946
+	2.25711	-2.10778	B7FVF9	Protein fucoxanthin chlorophyll a/c protein	Lhcx3 PHATRDRAFT_44733	4	2	2	26.2	21.4	21.4	22.233	0	23.715	158620000	16	23.5959	21.0024	24.9024	24.5002	23.6368	23.5867	22.2575	21.0539	20.9344	20.9476	21.494	21.8904
+	3.42277	-2.11629	B7G9X0	Fomate-tetrahydrofolate ligase (EC 6.3.4.3)	FTHFS PHATRDRAFT_49229	10	10	10	20.3	20.3	20.3	70.784	0	80.153	92333000	45	22.9127	22.9458	24.6097	24.2293	22.7589	23.4927	20.9118	22.0192	21.8927	20.3864	21.5846	21.4567
+	2.2883	-2.11633	B7G1T5	Clathrin light chain	CLC PHATRDRAFT_46599	5	5	5	17.1	17.1	17.1	23.554	0	10.138	167770000	27	24.3621	24.1079	24.3563	24.2742	24.9555	24.9727	22.2418	21.0537	21.7357	21.0762	24.0261	24.1971
+	2.98814	-2.16038	B7GAU1	Predicted protein	PHATRDRAFT_30394	12	12	12	22.4	22.4	22.4	62.981	0	50.603	159390000	48	23.5277	23.5943	25.0859	24.9925	24.1286	24.151	22.4793	21.601	21.4316	20.8135	23.1299	23.0625
+	3.62638	-2.20059	A0T0E0	30S ribosomal protein S2, chloroplastic	rps2	9	9	9	44.2	44.2	44.2	25.77	0	39.768	106790000	42	23.6546	23.7394	24.5767	24.5532	23.1521	23.3635	20.8284	21.7024	20.712	22.3068	21.6922	22.5941
+	5.74987	-2.2271	B7G054	Predicted protein	PHATRDRAFT_46126	3	3	3	12.8	12.8	12.8	18.694	0	10.125	102500000	21	23.6428	23.6253	23.7993	23.6868	23.4664	23.5197	20.9135	22.391	21.1065	21.3249	21.577	21.0647
+	5.00798	-2.24347	A0T0C7	50S ribosomal protein L19, chloroplastic	rpl19	5	5	5	39.2	39.2	39.2	13.77	0	11.415	104090000	30	24.6255	24.5779	23.2959	23.3372	24.1052	24.1423	21.48	21.8539	21.3288	21.6848	22.0693	22.2063
+	3.15719	-2.31398	A0T0A4	Cytochrome b559 subunit beta (PSII reaction center subunit VI)	psbF	1	1	1	32.6	32.6	32.6	4.8938	0	74.353	129660000	16	24.0478	25.1709	23.1267	22.2605	24.2745	24.3988	21.8306	22.4163	20.968	21.3511	21.8305	20.9987
+	2.21242	-2.31653	A0T0B2	Photosystem II CP47 reaction center protein (PSII 47 kDa protein) (Protein CP-47)	psbB	16	16	16	25	25	25	56.399	0	323.31	2281000000	219	29.3297	29.3752	26.2885	26.2657	28.0589	28.1582	25.5817	25.5462	26.6044	26.5876	24.6419	24.6152
+	4.62477	-2.33161	Q5D704	30S ribosomal protein S16, chloroplastic	rps16	3	3	3	33.3	33.3	33.3	9.2167	0	8.1002	154360000	21	24.6858	24.5703	23.9514	24.4769	24.379	24.4594	22.9436	22.9287	21.7478	22.1976	21.5038	21.2116
+	3.83103	-2.33568	B7G3P0	Predicted protein	PHATRDRAFT_54708	14	14	1	18	18	1.3	95.341	0	245.14	797230000	139	26.6435	26.7452	27.1711	27.0614	26.4287	26.2299	24.295	24.7847	25.1618	25.2637	23.8602	22.9003
+	3.93531	-2.3786	B7FTP5	Ornithine cyclodeaminase	PHATRDRAFT_54222	4	4	4	17.1	17.1	17.1	36.307	0	10.379	218640000	37	24.7837	24.8593	25.1795	25.0934	24.8225	24.673	20.8042	23.0914	23.1947	23.0635	22.914	22.0721
+	2.16144	-2.42393	B5Y573	V-type proton ATPase subunit G	PHATR_44050	8	8	8	72	72	72	13.375	0	154.76	314650000	47	24.3357	24.3671	25.8852	26.4173	24.9257	24.7272	22.2892	21.4462	22.0273	21.1685	24.5249	24.6585
+	7.1064	-2.48805	B7FTV7	Predicted protein (Fragment)	PHATRDRAFT_10774	5	5	5	37.1	37.1	37.1	17.592	0	195.81	252700000	43	25.6211	25.4543	24.8628	24.8683	25.1488	25.2074	22.7478	23.0365	22.8917	22.7782	22.1088	22.6713
+	2.62599	-2.49669	B7G0U2	Predicted protein	PHATRDRAFT_46323	8	8	8	29.4	29.4	29.4	34.621	0	75.624	163160000	51	24.5076	24.4772	24.0295	23.9876	25.1369	25.0521	21.4783	22.0554	21.578	19.8599	23.5789	23.6604
+	4.86948	-2.52519	B7GB64	Alanine glyoxylate aminotransferase (EC 2.6.1.51)	PHATRDRAFT_49601	9	9	9	21.7	21.7	21.7	50.696	0	53.206	119120000	60	23.5702	23.0299	24.6039	24.7784	23.929	24.4205	21.6936	20.9121	21.6348	21.6421	21.2225	22.0756
+	2.14576	-2.53197	B7FZW5	Urea transporter	PHATRDRAFT_20424	6	6	6	8.1	8.1	8.1	75.986	0	245.96	650020000	62	26.5464	27.0503	26.0815	26.1968	26.4677	26.2308	24.7767	24.7955	25.3591	25.2831	21.5839	21.5836
+	2.2988	-2.54474	B7GCR2	Predicted protein	PHATRDRAFT_50047	6	6	6	33.1	33.1	33.1	13.581	0	47.568	311500000	47	25.1385	25.1183	25.6479	25.5495	24.9805	25.0929	24.0951	24.1081	21.3961	21.6248	24.5107	20.5243
+	3.6669	-2.5583	A0T0J1	50S ribosomal protein L5, chloroplastic	rpl5	7	7	7	25.6	25.6	25.6	27.809	0	23.458	105840000	22	23.7205	23.6268	24.0552	24.0979	22.7488	21.4562	20.5705	20.4869	20.3102	21.1944	21.37	20.4235
+	5.59229	-2.59466	A0T0J3	50S ribosomal protein L6, chloroplastic	rpl6	5	5	5	34.3	34.3	34.3	19.786	0	135.79	116490000	41	24.4258	24.7743	24.0851	24.1665	23.7197	23.5907	20.6606	22.0135	21.9887	21.4358	21.3649	21.7306
+	4.45263	-2.60304	A0T0I9	50S ribosomal protein L14, chloroplastic	rpl14	7	7	7	57.9	57.9	57.9	13.491	0	64.961	201760000	55	25.2925	25.1059	24.6703	24.6656	24.5942	23.9322	22.5711	21.8629	22.9268	22.8106	21.1395	21.3316
+	2.22275	-2.6557	A0T0G9	Photosystem II protein D1 (PSII D1 protein) (EC 1.10.3.9) (Photosystem II Q(B) protein)	psbA	6	6	6	16.9	16.9	16.9	39.651	0	168.93	1054000000	83	28.2266	28.3515	24.4656	24.5284	27.4075	27.4594	23.9264	23.8626	24.709	24.8893	23.4187	23.6989
+	3.16321	-2.65679	F5GVG2	Photosystem II CP43 reaction center protein	psbC	6	6	6	17.6	17.6	17.6	42.842	0	323.31	3242000000	95	29.7013	29.6992	27.2068	27.1336	29.0348	29.1091	25.7644	25.8269	26.8237	26.7646	25.3784	25.386
+	2.0124	-2.69114	B7GCG4	Predicted protein	PHATRDRAFT_49964	14	14	14	41.9	41.9	41.9	40.709	0	205.83	293080000	79	25.0897	25.028	25.2732	25.3874	25.4212	25.254	20.5839	22.0208	21.2274	21.1792	25.0787	25.2167
+	4.77274	-2.71694	B7G7V4	Predicted protein (Fragment)	PHATRDRAFT_522	7	7	7	9.6	9.6	9.6	84.616	0	13.289	224060000	31	24.8974	24.7331	25.0063	25.2367	25.1583	25.2588	22.5781	21.6915	22.3831	21.7026	21.7674	23.8663
+	2.89567	-2.73428	A0T0F3	Photosystem I reaction center subunit IV (PSI-E)	psaE	3	3	3	46.4	46.4	46.4	7.8567	0	203.16	218300000	25	24.2092	25.1409	25.2323	25.7254	24.5648	24.1197	21.9534	21.1349	21.3851	20.6531	24.2449	23.2152
+	3.62364	-2.74087	B7S401	Peroxidase domain-containing protein	PHATRDRAFT_bd1645	9	9	9	16.2	16.2	16.2	56.893	0	145.01	126620000	52	25.4415	24.9564	23.0906	23.2119	23.981	24.0798	20.2844	21.1332	22.0166	22.3604	21.6222	20.8993
+	2.68161	-2.76022	B7FTS9	Predicted protein	PHATRDRAFT_44347	9	9	9	15.9	15.9	15.9	68.779	0	116.38	675070000	91	26.905	26.8393	25.837	25.8232	26.8123	26.8434	24.532	24.4758	24.9699	24.9107	21.2834	22.327
+	2.63854	-2.83068	B7G753	Peroxiredoxin (EC 1.11.1.15)	PHATRDRAFT_56578	6	6	6	25.7	25.7	25.7	21.354	0	78.987	305540000	49	24.7603	24.8978	26.0173	25.6414	25.0769	25.3233	21.5206	21.1733	20.4136	23.1764	24.1655	24.2836
+	3.27697	-2.88948	B7FRC1	Cytosolic aldolase	Fba4 PHATRDRAFT_42447	12	12	8	43.5	43.5	27.4	33.41	0	137.51	569110000	81	25.1242	25.0324	26.9063	26.8473	26.4496	26.6678	24.3586	23.4728	23.7752	23.9304	21.2122	22.9415
+	2.36354	-2.91502	B7G0V7	Predicted protein	PHATRDRAFT_46336	5	5	5	13.8	13.8	13.8	50.456	0	323.31	691810000	63	26.5146	25.6089	27.0006	26.1858	26.2451	26.5367	20.9375	24.6841	24.651	24.1618	25.061	21.1061
+	3.96886	-2.92669	A0T0J9	30S ribosomal protein S11, chloroplastic	rps11	3	3	3	23.1	23.1	23.1	13.793	0	7.837	189230000	22	24.7489	24.6814	24.8782	24.7666	24.6178	24.6255	21.4565	20.4852	22.0975	23.896	21.6368	21.1862
+	6.40931	-2.92879	A0T0I1	50S ribosomal protein L2, chloroplastic	rpl2	6	6	6	19.6	19.6	19.6	30.722	0	69.171	201000000	48	25.3821	25.2514	24.6896	24.5218	24.833	24.9868	22.34	21.7184	22.2411	22.5236	22.1652	21.1036
+	5.28036	-2.94269	B7G6Y2	Predicted protein	PHATRDRAFT_48383	3	3	3	24.9	24.9	24.9	31.526	0	126.91	152740000	29	23.0743	23.1419	24.8145	24.7952	23.9853	24.0639	21.0626	20.9047	21.4556	21.3249	20.6079	20.8633
+	7.42524	-2.94995	A0T0H8	50S ribosomal protein L3, chloroplastic	rpl3	8	8	8	52.2	52.2	52.2	22.279	0	323.31	314010000	78	25.9798	26.0614	25.3973	25.1749	25.3828	25.325	22.8973	22.4004	22.8704	22.8484	22.146	22.4591
+	3.54298	-2.9641	B7G5A1	Glutamine synthetase (EC 6.3.1.2)	PHATRDRAFT_51092	9	9	9	22.1	22.1	22.1	45.936	0	251.66	710970000	85	26.8145	26.4792	26.6359	26.5477	26.8244	26.8874	23.5498	24.8574	23.3431	21.3598	24.7619	24.5325
+	3.5264	-2.96867	B7GCG7	Cytochrome b5	PHATRDRAFT_30770	2	2	2	12	12	12	14.577	0	3.3637	161380000	21	24.4196	24.2302	24.4461	24.3513	24.2468	24.3369	20.827	20.7634	24.0428	20.3515	21.0025	21.2316
+	5.79543	-3.00892	A0T0A2	Photosystem I assembly protein Ycf4	ycf4	5	5	5	35.9	35.9	35.9	20.477	0	148.65	129380000	21	24.4992	24.5968	23.8584	24.1694	24.498	24.4658	22.4255	21.4971	21.7377	20.937	20.8437	20.5931
+	8.25068	-3.07657	A0T0A3	Cytochrome b559 subunit alpha (PSII reaction center subunit V)	psbE	6	6	6	57.1	57.1	57.1	9.4996	0	102.51	1991000000	107	28.6375	28.5117	28.0943	27.9968	27.978	28.1334	25.3037	25.1336	25.4237	25.4379	24.6512	24.942
+	5.99717	-3.08632	B7FR26	Predicted protein	PHATRDRAFT_32401	9	9	9	24.6	24.6	24.6	57.48	0	238.79	181740000	53	24.129	24.4057	24.824	25.0459	25.7231	25.1421	21.3318	22.1505	21.9411	21.8646	22.2858	21.1782
+	6.78406	-3.1569	A0T0J8	30S ribosomal protein S13, chloroplastic	rps13	8	8	8	40.7	40.7	40.7	14.097	0	43.269	123200000	47	24.282	24.264	24.5138	24.5445	24.0313	24.0786	21.7934	20.4306	21.4183	20.4249	21.3865	21.319
+	4.83883	-3.16256	A0T0C2	50S ribosomal protein L11, chloroplastic	rpl11	7	7	7	54.6	54.6	54.6	14.828	0	51.436	233660000	46	24.9909	25.4607	24.6582	25.6221	25.3457	24.3815	21.0256	22.4773	22.015	22.5555	20.6761	22.7343
+	4.64082	-3.20227	A0T097	Photosystem II D2 protein (PSII D2 protein) (EC 1.10.3.9) (Photosystem Q(A) protein)	psbD	6	6	6	17.1	17.1	17.1	39.077	0	323.31	5091300000	175	30.3283	30.3169	28.3215	28.4005	29.6409	29.7222	26.1914	26.1454	26.852	26.9828	25.5928	25.7522
+	3.57788	-3.21161	B7GCM8	Predicted protein	PHATRDRAFT_50019	20	20	20	29.9	29.9	29.9	81.996	0	279.6	415770000	117	25.2132	25.1896	26.4849	26.5666	25.7294	25.8619	21.2464	21.4533	22.4229	22.262	24.4215	23.9699
+	8.41866	-3.38587	B7S406	Predicted protein	PHATRDRAFT_bd1649	8	8	8	22.3	22.3	22.3	41.571	0	177.74	209720000	51	24.6906	24.8302	25.4586	25.4025	25.1603	25.0962	21.565	22.1873	21.7098	21.6919	21.9188	21.2503
+	6.68263	-3.43202	B7FR60	Protein fucoxanthin chlorophyll a/c protein	Lhcx2 PHATRDRAFT_54065	4	4	4	34.5	34.5	34.5	21.177	0	259.13	1963600000	116	27.1425	27.9319	28.0065	27.8072	28.9751	28.4793	24.7211	24.8017	24.9692	24.6129	24.2877	24.3576
+	9.97583	-3.6521	A0T0I5	30S ribosomal protein S3, chloroplastic	rps3	6	6	6	30.4	30.4	30.4	24.112	0	57.772	296700000	33	25.2253	25.2206	25.3087	25.2361	25.32	25.303	21.6853	21.7494	22.036	21.0437	21.5485	21.6381
+	4.31766	-3.86109	B7G8Q1	Protein fucoxanthin chlorophyll a/c protein	Lhcf15 PHATRDRAFT_48882	4	4	4	24.1	24.1	24.1	22.475	0	78.525	467540000	36	24.3444	24.1981	26.8989	26.9877	25.3401	25.2943	21.7671	21.9813	21.4458	20.3802	22.4248	21.8977
+	7.97958	-4.07214	B7FPR0	Predicted protein	PHATRDRAFT_41686	8	8	8	21.2	21.2	21.2	47.602	0	189.18	267000000	41	24.7846	24.8671	25.5657	25.3668	25.5997	25.6816	20.9279	21.053	21.3237	21.6043	20.6758	21.8478
+	5.01633	-4.08763	B7G0Y4	Ammonium transporter	PHATRDRAFT_27877	5	5	5	14.4	14.4	14.4	54.59	0	192.59	403120000	71	26.6095	26.3591	26.1734	26.2158	24.8636	24.9758	23.4074	20.4283	21.4346	21.5861	21.9652	21.8499
+	6.41142	-4.14429	B7GCD8	Predicted protein	PHATRDRAFT_23629	26	26	26	29.1	29.1	29.1	105.78	0	323.31	3770200000	291	29.8851	29.9212	28.2383	28.1485	29.1187	29.0541	25.198	25.2217	25.1809	25.1387	24.4147	24.3462
+	5.94982	-4.37695	B7G4A0	Predicted protein	PHATRDRAFT_47612	14	14	14	30.4	30.4	30.4	83.852	0	323.31	340560000	99	26.6092	26.5799	25.1629	24.7221	25.8607	24.9354	20.5483	21.765	21.4954	20.5343	21.2657	21.9998
+	5.2176	-4.83332	B7G9N5	Predicted protein	PHATRDRAFT_49151	10	10	10	40.6	40.6	40.6	38.492	0	323.31	2312700000	114	26.7651	26.8676	29.3775	29.4427	28.3881	28.1124	23.8974	23.2994	22.0122	23.0833	23.7961	23.8651
+	5.71711	-4.87791	A0T0A9	Photosystem II reaction center protein H (PSII-H)	psbH	1	1	1	20.9	20.9	20.9	7.3887	0	18.96	689380000	93	27.1487	27.114	26.7903	26.702	25.9188	26.2394	21.135	23.1529	20.5503	23.1719	21.5056	21.13
+	6.604	-5.27833	B7G9B1	Iron starvation induced protein	ISIP2B PHATRDRAFT_54987	2	2	2	9.8	9.8	9.8	34.655	0	323.31	470190000	37	26.7967	26.8311	24.8635	24.7598	26.7713	26.8046	20.8179	21.172	20.8365	21.1109	20.4702	20.7496
+	5.85807	-5.28895	B7GCM3	Flavodoxin	PHATRDRAFT_23658	9	9	9	47.8	47.8	47.8	22.478	0	323.31	734520000	107	27.3291	27.1298	25.8432	25.9774	27.2379	27.4097	21.4814	20.2358	22.645	22.7785	20.4708	21.5819
+	3.72337	-5.37852	B7G4H1	Predicted protein	PHATRDRAFT_47667	11	11	10	20.6	20.6	15.2	65.728	0	265.06	1980800000	123	28.3689	28.3198	27.9707	27.9639	28.5457	28.7081	21.5925	22.1607	21.8239	20.4678	25.6816	25.8794
+	5.30782	-6.34839	B7GE67	Fructose-bisphosphate aldolase (EC 4.1.2.13)	FbaC5 PHATRDRAFT_51289	8	8	8	27.7	27.7	27.7	43.479	0	198.71	1535400000	77	27.8271	27.8297	26.9838	26.9711	28.8696	28.8448	21.1093	21.2422	20.7654	24.5466	20.1076	21.4647
+	7.9472	-6.9813	B7FYL2	Iron starvation induced protein	ISIP2A PHATRDRAFT_54465	27	27	27	51.2	51.2	51.2	57.049	0	323.31	10788000000	558	31.0664	31.1011	29.2989	29.5054	31.2891	31.4282	23.6976	23.7384	23.9425	24.0056	23.13	23.2871
+	8.69818	-6.9815	B7S437	Predicted protein	PHATRDRAFT_bd1677	9	9	8	16.7	16.7	15.4	68.844	0	307.37	1396300000	91	27.5576	27.3628	27.1919	27.0509	28.4559	28.5343	21.3379	21.2197	20.9002	19.8818	20.5751	20.3495

## Sheet: Housekeeping proteins
Significant	Significance -log10 p value	Difference -log2(ppGpp- control)	Protein Ids UNIPROT	gene description	gene tag	Peptides	Razor + unique peptides	Unique peptides	Sequence coverage [%]	Unique + razor sequence coverage [%]	Unique sequence coverage [%]	Mol. weight [kDa]	Q-value	Score	Intensity	MS/MS count	control1	control2	control3	control4	control5	control6	ppGpp1	ppGpp2	ppGpp3	ppGpp4	ppGpp5	ppGpp6
	1.48503	-0.154953	B7G878	Actin/actin like protein (Predicted protein)	ACT1 PHATRDRAFT_29812 PHATRDRAFT_51157	26	26	5	71.1	71.1	15.6	41.79	0	323.31	13915000000	523	29.9905	30.1235	30.3981	30.3152	30.3001	30.1981	30.1183	30.1082	30.0196	30.0422	30.0652	30.0422
	0.00227509	-0.00104904	B7G0C3	Tubulin alpha chain	PHATRDRAFT_54534	17	17	17	42.8	42.8	42.8	49.747	0	323.31	1159800000	183	26.0877	26.0399	26.737	26.8728	26.7514	26.6331	26.6352	26.696	26.391	26.531	26.4169	26.4455
	0.481723	-0.20323	B5Y3W7	Tubulin beta chain	PHATR_21122	16	16	16	40.3	40.3	40.3	44.653	0	323.31	3551600000	300	27.6573	27.6117	28.4462	28.4635	27.9528	28.0654	28.0715	28.0365	27.9821	28.0367	27.4717	27.3789
	2.23469	-1.14087	B7G6K6	Glyceraldehyde-3-phosphate dehydrogenase (EC 1.2.1.12)	GapC2a GapC2b PHATRDRAFT_51128 PHATRDRAFT_51129	9	9	9	34.4	34.4	34.4	35.533	0	284.72	2357700000	206	27.3512	27.3194	28.8984	28.9122	27.3834	27.5093	26.9439	26.9619	26.5833	26.6415	26.6889	26.7091
	0.355507	0.405427	B5Y4J2	Elongation factor 1-alpha	EF-1 PHATR_18475	9	9	9	16.2	16.2	16.2	48.081	0	47.623	3309800000	156	28.4342	28.3064	26.8902	26.6804	28.014	28.0216	27.3972	27.4282	27.5731	27.5828	29.3728	29.4252
	1.54051	-2.27251	B7G5C0	Actin/actin like protein	Act2 PHATRDRAFT_29136	25	4	4	66	10.6	10.6	41.838	0	54.98	535540000	37	25.2452	25.2663	26.2653	25.8137	26.6175	26.2872	20.9762	24.4091	25.9943	21.0653	24.8335	24.5818
	1.4913	-0.754746	B7FX68	Histone H4	H4-1b H4-1a PHATRDRAFT_26896 PHATRDRAFT_34971	7	7	7	45.6	45.6	45.6	11.383	0	95.558	2538000000	109	28.1593	28.116	28.0199	27.9521	27.729	27.8846	27.6792	27.7001	27.6874	27.6983	26.271	26.2965
